# Supplementary material for: Nutrition Metabolism Plays an Important Role in the Alternate Bearing of the Olive Tree (Olea europaea L.)
Source: PLoS One. 2013 Mar 28;8(3):e59876. doi: 10.1371/journal.pone.0059876 (PMC3610735; doi:10.1371/journal.pone.0059876)
Supplement: Table S1 — Normalized signal intensities of the 54,515 probes. (TXT) [file pone.0059876.s001.txt]

Table S1. Normalized signal intensities of the whole probe set. The values were given in log2.
Seq_ID	Species	UF	RF	OFF-J	OFF-M	ON-J	ON-M
CK087199_1	OLEA	11.91	13.95	12.86	11.82	12.83	11.14
CK087200_1	OLEA	11.02	10.82	10.52	11.69	11.01	10.94
CK087201_1	OLEA	6.54	5.96	7.6	8.75	8.62	6.74
CK087203_1	OLEA	5.75	4.7	6	6.16	6.43	5.76
CK087205_1	OLEA	12.46	13.11	13.82	14.33	13.98	14.16
CK087206_1	OLEA	13.04	8.93	13.46	14.12	13.57	13.84
CK087207_1	OLEA	12.83	8.15	14.18	13.85	14.28	13.56
CK087208_1	OLEA	14.63	11.91	14.93	14.29	14.88	14.08
CK087209_1	OLEA	11.6	6.94	13.13	12.18	12.91	11.75
CK087210_1	OLEA	8.08	6.3	10.54	11.09	10.29	9.66
CK087211_1	OLEA	10.31	11.97	9.82	10.96	10.45	10.4
CK087212_1	OLEA	12.83	11.39	13.27	13.83	12.65	13.92
CK087213_1	OLEA	12.05	11.48	12.47	13.1	12.89	12.37
CK087214_1	OLEA	11.78	12.5	11.73	12.83	12.45	12.59
CK087215_1	OLEA	13.2	13.76	12.92	13.72	13.05	13.81
CK087216_1	OLEA	5.22	5.06	5.08	5.65	5.46	4.76
CK087217_1	OLEA	12.68	11.71	12.37	12.86	13.08	12.43
CK087218_1	OLEA	13.5	13.95	13.88	14.17	13.8	14.03
CK087219_1	OLEA	11.98	13.15	12.09	12.73	12.17	12.66
CK087220_1	OLEA	6.2	4.39	5.43	7.67	6.32	6.81
CK087221_1	OLEA	8.07	7.35	8.66	9.83	9.8	8.68
CK087222_1	OLEA	6.52	5.79	7.5	9.12	8.41	8.53
CK087223_1	OLEA	11.49	12.57	12.12	12.22	12.21	11.55
CK087224_1	OLEA	8.36	7.5	13.78	13.28	14.04	12.94
FL683310_1	OLEA	5.16	4.61	5.55	5.15	5.35	5.04
FL683311_1	OLEA	10.23	7.55	10.48	12.31	11.42	11.86
FL683312_1	OLEA	5.17	5.5	5	5.19	5.61	5.03
FL683313_1	OLEA	7.01	6.48	7.32	7.32	7.49	6.74
FL683314_1	OLEA	13.06	12.44	12.26	12.49	12.47	12.1
FL683315_1	OLEA	12.11	11.63	12.06	11.9	12.1	12.05
FL683316_1	OLEA	5.39	4.53	5.58	5.16	5.09	5.13
FL683317_1	OLEA	12.17	12.62	10.95	11.04	11.28	10.96
FL683318_1	OLEA	14.92	13.2	15.02	14.74	14.85	14.47
FL683319_1	OLEA	10.53	10.53	10.21	9.58	9.58	10.48
FL683320_1	OLEA	5.5	4.79	6.1	6.11	5.61	5.71
FL683321_1	OLEA	8.74	6.53	8.36	7.93	8.03	8.47
FL683322_1	OLEA	13.08	8.43	12.49	12.85	12.6	12.54
FL683323_1	OLEA	14.62	14.64	14.05	14.79	13.93	14.91
FL683324_1	OLEA	13.77	13.92	13.92	14.06	13.98	14.19
FL683325_1	OLEA	14.11	11.13	13.83	13.41	13.06	13.63
FL683326_1	OLEA	12.34	12.34	12.06	11.59	11.41	11.8
FL683327_1	OLEA	6.44	7.04	6.33	6.25	6.63	5.62
FL683328_1	OLEA	13.19	12.78	12.51	12.15	12.23	12.05
FL683329_1	OLEA	12.72	12.55	13.16	12.77	13.21	11.76
FL683330_1	OLEA	11.64	12.18	12.29	12.56	12.53	12.33
FL683331_1	OLEA	12.99	13.53	13	12.41	12.3	13.16
FL683332_1	OLEA	10.85	11.04	10.81	10.26	10.19	11.01
FL683333_1	OLEA	4.48	4.16	4.84	4.87	5.71	5
FL683334_1	OLEA	4.45	4.82	4.7	4.79	4.77	4.62
FL683335_1	OLEA	5.72	4.44	5.63	5.83	5.31	5.49
FL683336_1	OLEA	9.9	6.39	6.29	6.44	6.28	5.57
FL683337_1	OLEA	11.8	12.6	12.04	12.41	12.04	12.77
FL683338_1	OLEA	13.02	13.23	14.18	14.61	14.16	14.66
FL683339_1	OLEA	5.69	5.66	5.76	5.68	5.47	5.14
FL683340_1	OLEA	9.95	5.63	9.06	10.15	10.43	9.25
FL683341_1	OLEA	13.29	13.7	11.88	11.75	12.01	10.94
FL683342_1	OLEA	12.36	11.68	11.53	11.03	11.24	10.68
FL683343_1	OLEA	5.95	4.3	5.31	5.72	4.95	5.15
FL683344_1	OLEA	9.69	8.31	8.56	8.85	8.67	8.26
FL683345_1	OLEA	13.2	12.82	13.25	13.27	13.31	13.45
FL683346_1	OLEA	6.14	5.74	5.65	5.44	5.26	5.66
FL683347_1	OLEA	7.54	5.7	6.68	6.92	6.53	7
FL683348_1	OLEA	4.85	4	5	4.67	4.64	4.57
FL683349_1	OLEA	6.27	5.56	6.58	6.7	6.86	6.37
FL683350_1	OLEA	5.5	6.16	5.91	5.99	5.79	5.64
FL683351_1	OLEA	6.22	4.42	5.99	6.08	5.93	5.86
FL683352_1	OLEA	5.54	4.67	6.04	5.53	5.7	5.87
FL683353_1	OLEA	12.55	10.6	13.48	13.05	13.48	12.85
FL683354_1	OLEA	7.52	6.43	6.87	6.73	6.57	6.67
FL683355_1	OLEA	6.67	6.11	5.49	5.21	5.29	4.98
FL683356_1	OLEA	5.6	4.71	5.83	5.71	5.86	6.05
FL683357_1	OLEA	5.22	4.28	5.03	5.43	4.83	4.82
FL683358_1	OLEA	5.05	4.11	5.33	5.07	4.92	4.95
FL683359_1	OLEA	5.51	5.18	5.99	5.69	5.7	6.11
FL683360_1	OLEA	5.64	4.69	5.79	6.04	5.48	5.76
FL683361_1	OLEA	5.49	4.53	6.32	6.53	6.27	6.29
FL683362_1	OLEA	7.35	8.2	7.77	7.84	7.65	7.74
FL683363_1	OLEA	5.1	4.23	5.92	6.65	5.67	6.34
FL683364_1	OLEA	5.92	5.53	6.33	6.45	6.68	6.12
FL683365_1	OLEA	6.6	4.88	6.74	6.85	6.27	6.36
FL683366_1	OLEA	7.92	7.6	8.03	8	7.84	8.03
FL683367_1	OLEA	7.46	6.63	7.47	7.63	7.11	7.3
FL683368_1	OLEA	5.79	5.07	6.35	6.44	6.38	6.33
FL683369_1	OLEA	5.11	4.28	4.89	4.88	5.22	5.03
FL683370_1	OLEA	7.47	7.8	6.97	7.12	6.96	6.79
FL683371_1	OLEA	9.78	9.78	9.36	10.08	9.77	9.45
FL683372_1	OLEA	5.52	4.88	5.66	5.48	5.31	5.16
FL683373_1	OLEA	13.66	12.66	14.46	14.07	14.43	14.12
FL683374_1	OLEA	12.21	11	11.95	11.64	12.01	12.59
FL683375_1	OLEA	12.31	11.94	12.95	13.23	13.11	12.78
FL683376_1	OLEA	12.05	11.87	11.81	11.94	12.2	11.63
FL683377_1	OLEA	12.5	12.09	12	11.38	11.65	11.64
FL683378_1	OLEA	6.3	5.32	5.65	5.92	5.76	6.53
FL683379_1	OLEA	4.63	4.1	4.93	4.71	4.59	4.75
FL683380_1	OLEA	4.86	4.54	5.02	5.05	5.1	4.89
FL683381_1	OLEA	5.09	4.6	4.79	5.07	5.77	5.15
FL683382_1	OLEA	12.21	12.15	11.74	12.42	12.03	12.27
FL683383_1	OLEA	4.68	4.1	5.59	4.82	5.47	4.82
FL683384_1	OLEA	9.36	8.85	8.38	8.69	8.24	9.22
FL683385_1	OLEA	5.6	4.86	6	6.16	5.65	5.86
FL683386_1	OLEA	5.44	4.8	5.97	6.1	5.95	5.52
FL683387_1	OLEA	6.02	4.38	6.91	6.18	6.76	6.32
FL683388_1	OLEA	4.75	4.46	4.61	4.5	4.31	4.51
FL683389_1	OLEA	7.44	5.16	6.77	6.47	6.44	6.73
FL683390_1	OLEA	5.65	4.64	5.5	5.41	5.54	5.01
FL683391_1	OLEA	13.7	11.91	14.33	13.97	14.07	13.89
FL683392_1	OLEA	4.92	4.4	5.24	5.02	4.77	5.03
FL683393_1	OLEA	5.75	5.15	5.8	5.97	6.2	5.94
FL683394_1	OLEA	4.34	5.02	4.66	4.37	4.35	4.59
FL683395_1	OLEA	10.63	8.73	10.21	9.59	10.24	5.55
FL683396_1	OLEA	5.13	4.78	5.04	4.84	4.82	4.79
FL683397_1	OLEA	4.92	4.71	5.15	5.24	4.84	4.89
FL683398_1	OLEA	5.21	4.35	6.12	5.61	5.48	5.39
FL683399_1	OLEA	5.74	5.05	5.99	6.18	5.64	6.26
FL683400_1	OLEA	13.51	13.94	13.11	13.26	13.14	13.34
FL683401_1	OLEA	5.42	6.32	5.73	5.52	6.32	5.7
FL683402_1	OLEA	5.25	5.09	5.53	5.61	5.23	5.77
FL683403_1	OLEA	5.25	4.37	5.32	5.39	6.32	5.81
FL683404_1	OLEA	4.75	4.84	4.98	4.92	5.34	4.82
FL683405_1	OLEA	5.51	4.56	5.35	5.41	4.92	5.65
FL683406_1	OLEA	6.06	5.81	6.34	6.13	6.11	6.09
FL683407_1	OLEA	4.29	4.49	4.44	4.41	4.15	4.01
FL683408_1	OLEA	5.33	5.02	5.64	5.13	5.01	5.6
FL683409_1	OLEA	5.65	4.94	5.64	5.62	5.43	5.72
FL683410_1	OLEA	11.13	8	9.35	11.63	10.01	10.41
FL683411_1	OLEA	5.71	4.57	5.73	6.01	6.1	5.56
FL683420_1	OLEA	4.08	4.26	4.25	4.22	4.28	4.34
FL683421_1	OLEA	11.86	11.99	11.54	11.78	11.82	11.53
FL683422_1	OLEA	7.01	6.08	7.13	7.16	7.56	6.86
FL683423_1	OLEA	4.84	5.36	5.45	5.14	5.82	4.57
FL683424_1	OLEA	9.67	11.24	10.23	10.69	10.71	9.94
FL683425_1	OLEA	4.32	4.34	4.19	4.21	4.18	4.14
FL683426_1	OLEA	10.59	5.66	10.66	10.96	11	10.11
FL683427_1	OLEA	15	15.07	15.03	15.08	15.15	15.13
FL683428_1	OLEA	5.01	6.87	4.71	4.5	4.67	4.85
FL683429_1	OLEA	4.79	4.71	4.49	5.11	5.39	4.64
FL683430_1	OLEA	13.16	14.63	14.52	14.81	14.67	14.39
FL683431_1	OLEA	11.22	4.59	4.85	5.32	6.15	4.32
FL683432_1	OLEA	3.73	6.72	3.73	3.83	3.98	3.64
FL683433_1	OLEA	14.51	14.71	14.06	13.69	13.81	13.84
FL683434_1	OLEA	4.65	4.45	4.8	4.78	5.6	4.6
FL683435_1	OLEA	12.17	13.19	10.47	11.77	11.1	10.47
FL683436_1	OLEA	6.41	6.14	6.05	5.71	5.49	5.99
FL683437_1	OLEA	12.68	12.82	12.43	12.17	12.73	11.43
FL683438_1	OLEA	13.62	11.22	13.06	10.42	13.25	9.82
FL683439_1	OLEA	5.23	4.77	5.11	5.06	5.47	5.38
FL683440_1	OLEA	4.68	4.73	5.07	5.65	5.62	4.94
FL683441_1	OLEA	12.4	13.43	10.69	11.9	11.3	10.8
FL683442_1	OLEA	8.51	6.33	7.71	8.2	8.9	6.27
FL683443_1	OLEA	7.77	11.8	4.34	4.47	4.33	4.65
FL683444_1	OLEA	14.38	14.95	13.72	14.27	13.72	14.33
FL683445_1	OLEA	12.84	12.73	12.63	13.2	12.85	13
FL683446_1	OLEA	4.48	6.73	4.62	4.59	4.77	4.72
FL683447_1	OLEA	5.88	5.16	5.86	6.07	6.41	5.51
FL683448_1	OLEA	4.84	4.77	5.1	5.13	5.19	5.16
FL683449_1	OLEA	14.72	13.75	14.81	14.18	14.4	14.42
FL683450_1	OLEA	4.67	4.7	4.62	4.6	4.64	4.36
FL683451_1	OLEA	4.15	5.46	4.41	4.64	4.58	4.08
FL683452_1	OLEA	6.7	7.7	6.11	6.49	6.11	6.43
FL683453_1	OLEA	5.26	3.87	6.58	5.91	6.34	6.45
FL683454_1	OLEA	14.97	14.67	14.53	14.37	14.4	14.52
FL683455_1	OLEA	7.46	7.25	7.8	7.78	7.99	7.15
FL683456_1	OLEA	4.68	4.17	5.1	4.87	4.82	4.85
FL683457_1	OLEA	4.35	5.38	4.35	4.53	4.35	4.29
FL683458_1	OLEA	4.85	3.94	5.6	5.52	5.4	5.62
FL683459_1	OLEA	4.87	4.16	5.18	5.29	4.99	5.02
FL683460_1	OLEA	13.32	12.44	12.2	12.02	12.18	11.47
FL683461_1	OLEA	8.21	9.94	9.87	10.86	10.62	9.12
FL683462_1	OLEA	12.68	11.64	11.78	12.6	12.12	12.3
FL683463_1	OLEA	5.28	4.99	5.67	5.62	5.71	5.61
FL683464_1	OLEA	5.56	5.38	5.14	4.98	5.07	5.3
FL683465_1	OLEA	13.47	11.17	13.01	13.07	13.45	13.3
FL683466_1	OLEA	5.18	5.51	5.43	5.39	5.77	5.29
FL683467_1	OLEA	4.67	4.19	5.63	5.17	5.75	4.88
FL683468_1	OLEA	4.48	6.45	4.64	4.82	4.83	4.78
FL683469_1	OLEA	6.09	4.63	6.52	6.91	6.39	6.67
FL683470_1	OLEA	6.58	5.83	7.37	7.16	7.79	6.83
FL683471_1	OLEA	6.72	8.73	6.76	7.08	6.5	7.04
FL683472_1	OLEA	5.19	6.02	5.06	5.12	5.47	4.83
FL683473_1	OLEA	4.23	3.81	5.1	4.71	4.57	4.24
FL683474_1	OLEA	13.28	12.38	13.28	12.64	13.53	12.66
FL683476_1	OLEA	12.67	14.67	12.65	14.14	12.88	13.99
FL683477_1	OLEA	5.41	5.43	5.59	5.54	5.54	5.7
FL683478_1	OLEA	15.18	13.6	15.05	15.12	15.04	15.07
FL683479_1	OLEA	5.7	4.5	6.48	6.28	6.18	5.97
FL683480_1	OLEA	6.2	6.02	6.28	6.15	6.44	5.84
FL683481_1	OLEA	10.97	15.15	14.06	13.32	13.88	13.03
FL683482_1	OLEA	15.13	14.49	14.57	14.27	14.58	14.42
FL683483_1	OLEA	13.78	14	13.76	13.62	13.76	13.75
FL683484_1	OLEA	4.43	4.07	4.74	4.79	4.52	4.36
FL683485_1	OLEA	5.79	4.97	6.31	6.33	6.59	6.28
FL683486_1	OLEA	7.29	6.4	8.26	7.85	7.78	7.88
FL683487_1	OLEA	12.68	14.51	10.42	11	11.07	9.45
FL683488_1	OLEA	14.49	15.05	13.86	14.37	13.99	14.39
FL683489_1	OLEA	13.15	13.78	12.82	13.52	13.12	13.25
FL683490_1	OLEA	11.43	11.02	11.74	11.91	12.05	11.27
FL683491_1	OLEA	14.59	14.2	14.86	14.84	14.95	14.71
FL683492_1	OLEA	6.6	6.22	6.68	6.48	6.17	6.48
FL683493_1	OLEA	5.96	5.33	6.97	6.54	6.43	6.68
FL683494_1	OLEA	9.61	12.39	6.41	6.08	8.27	5.52
FL683495_1	OLEA	5.73	5.46	6.39	6.35	6.13	6.44
FL683496_1	OLEA	12.81	10.07	11.66	11.36	12.05	11.14
FL683497_1	OLEA	12.96	10.47	12.19	11.8	11.74	11.62
FL683498_1	OLEA	6.26	4.33	7.18	6.87	6.8	7.11
FL683499_1	OLEA	4.29	4.38	4.35	4.2	4.23	4.31
FL683500_1	OLEA	12.93	12.98	13.32	13.28	13.45	13.14
FL683501_1	OLEA	9.96	9.38	9.29	9.1	9.21	9.07
FL683502_1	OLEA	5.85	5.74	6.61	6.24	6.36	7.01
FL683503_1	OLEA	11.91	13.44	9.98	12.92	10.64	12.95
FL683504_1	OLEA	13.89	13.43	13.39	12.7	13.33	13.43
FL683505_1	OLEA	6.21	6.26	6.74	7.02	6.79	6.78
FL683506_1	OLEA	6.12	15.2	6.45	7.75	6.7	5.97
FL683507_1	OLEA	4.7	5.27	4.89	4.59	4.75	4.92
FL683508_1	OLEA	10.22	4.94	7.14	7.36	8.88	5.9
FL683509_1	OLEA	6.46	6.21	6.59	6.4	6.4	7.09
FL683510_1	OLEA	11	12.22	11.5	11.21	11.19	12.24
FL683511_1	OLEA	4.11	4.07	4.09	4.34	4.08	4.04
FL683512_1	OLEA	4.89	5.45	4.93	5.59	4.75	4.98
FL683513_1	OLEA	7.33	7.46	7.05	8.39	7.88	7.23
FL683514_1	OLEA	6.08	5.06	6.33	6.14	5.84	6.13
FL683515_1	OLEA	4.59	6.34	5.12	4.9	4.93	4.44
FL683516_1	OLEA	15.29	15.48	15.25	15.33	15.16	15.44
FL683517_1	OLEA	5.61	4.52	5.66	5.73	6.07	5.39
FL683520_1	OLEA	7.3	4.49	6.21	5.96	6.12	6.12
FL683521_1	OLEA	6.35	7.48	5.92	6.09	5.73	5.86
FL683522_1	OLEA	7.39	9.67	8.6	9.1	8.5	7.76
FL683523_1	OLEA	5.11	4.53	6.13	5.58	5.54	5.7
FL683524_1	OLEA	15.37	13.48	15.3	15.36	15.26	15.08
FL683525_1	OLEA	14.43	14.92	13.16	12.88	13.36	12.98
FL683526_1	OLEA	6.79	6.67	6.96	7.44	7.91	5.95
FL683527_1	OLEA	7.44	8.67	7.7	8.16	8.37	7.44
FL683528_1	OLEA	4.26	4.71	4.55	4.38	4.25	4.49
FL683529_1	OLEA	6.16	15.13	6.51	7.49	6.75	5.73
FL683530_1	OLEA	6.05	6.77	5.63	5.95	5.47	6.21
FL683531_1	OLEA	4.69	4.57	4.48	4.78	4.69	4.37
FL683532_1	OLEA	4.78	4.69	5.16	7.03	6.08	4.98
FL683533_1	OLEA	7.59	7.33	7.74	7.49	7.76	7.64
FL683534_1	OLEA	12.48	12.36	15.36	15.16	15.41	14.68
FL683535_1	OLEA	10.55	8.09	8.44	9.63	9.1	8.56
FL683536_1	OLEA	5.59	4.26	6	6.35	5.76	5.59
FL683537_1	OLEA	13.13	6.67	13.51	13.37	13.27	14.18
FL683538_1	OLEA	14.39	14.9	13.15	13.73	13.13	13.53
FL683539_1	OLEA	15.39	15.49	15.42	15.39	15.36	15.51
FL683540_1	OLEA	13.27	8.01	7.87	9.69	11.06	9.83
FL683541_1	OLEA	5.21	4.93	5.25	5.33	5.51	5.67
FL683542_1	OLEA	5.22	4.93	5.64	5.96	5.55	5.74
FL683543_1	OLEA	14.23	15.2	10.07	10.02	10.32	9.55
FL683544_1	OLEA	11.78	6.52	6.37	9.27	7.65	5.78
FL683545_1	OLEA	14.39	15.05	13.14	13.98	13.19	13.61
FL683546_1	OLEA	14.69	15.3	14.01	14.73	14.15	14.58
FL683547_1	OLEA	15.57	13.24	15.54	15.53	15.47	15.41
FL683548_1	OLEA	15.26	12.81	15.31	15.22	15.16	14.99
FL683549_1	OLEA	5.51	6.39	5.46	5.46	5.44	5.82
FL683550_1	OLEA	5.89	4.09	5.27	5.05	5.51	5.53
FL683551_1	OLEA	14.91	14.89	15.16	15.31	15.33	15.38
FL683552_1	OLEA	13.02	14.82	12.99	12.58	12.97	12.85
FL683553_1	OLEA	4.08	4.7	4.11	4.31	4.06	4.09
FL683554_1	OLEA	7.51	6.42	7.89	7.79	7.61	7.91
FL683555_1	OLEA	6.84	6.79	6.83	7.07	7.42	7.48
FL683556_1	OLEA	14.94	15.34	15.18	15	15.07	15.1
FL683557_1	OLEA	9.05	7.98	7.63	7.36	7.4	8.16
FL683558_1	OLEA	14.39	7.61	11.68	11.62	12.08	9.3
FL683559_1	OLEA	9.12	5.27	5.92	6.26	7.97	5.38
FL683560_1	OLEA	11.44	11.9	12.33	12.41	12.77	12.6
FL683561_1	OLEA	15.61	14.48	15.41	15.51	15.38	15.31
FL683562_1	OLEA	4.48	6.58	4.7	4.53	4.48	4.63
FL683563_1	OLEA	15.47	14.18	15.53	15.44	15.52	15.46
FL683564_1	OLEA	4.3	4.54	4.3	4.25	4.08	4.04
FL683565_1	OLEA	9.2	13.6	6.25	6.39	6.47	5.97
FL683566_1	OLEA	15.37	12.75	15.35	15.27	15.31	14.86
FL683567_1	OLEA	5.04	4.97	5.47	5.5	5.41	5.04
FL683568_1	OLEA	4.36	6.29	4.48	4.9	4.83	4.3
FL683569_1	OLEA	7.49	5.94	8.45	9.04	9.15	7.61
FL683570_1	OLEA	15.27	15.39	15.27	15.36	15.19	15.38
FL683571_1	OLEA	8.19	6.09	7.7	7.34	8.51	6.72
FL683572_1	OLEA	13.33	13.2	13.48	13.84	13.49	13.41
FL683573_1	OLEA	14.61	12.33	12.71	12.67	12.72	12.31
FL683574_1	OLEA	13.2	13.11	13.33	13.69	13.35	13.58
FL683575_1	OLEA	14.25	15.23	14.25	13.82	14.45	13.8
FL683576_1	OLEA	12.33	12.78	13.24	12.76	13.21	12.68
FL683577_1	OLEA	11.19	7.54	10.84	10.08	11.23	9.13
FL683578_1	OLEA	6.04	6.5	6.48	6.04	6.02	6.23
FL683579_1	OLEA	6.17	7.45	6	6.19	6.52	6.12
FL683580_1	OLEA	5.1	4.28	4.85	5.15	5.04	5.06
FL683581_1	OLEA	6.94	7.87	6.85	6.62	6.82	6.75
FL683582_1	OLEA	15.47	13.4	15.47	15.46	15.38	15.37
FL683583_1	OLEA	5.78	4.68	6.08	6.24	5.83	5.97
FL683584_1	OLEA	12.39	12.72	13.25	12.72	13.13	12.83
FL683585_1	OLEA	13.97	13.93	10.11	11.19	12.19	10.47
FL683586_1	OLEA	13.77	12.37	12.35	11.33	12.52	10.61
FL683587_1	OLEA	12.5	12.11	11.69	11.17	11.32	11.65
FL683589_1	OLEA	14.15	13.87	13.78	13.48	13.69	12.95
FL683590_1	OLEA	6.39	4.82	6.59	6.4	6.64	6.6
FL683591_1	OLEA	6.08	15.34	7.71	7.26	8.02	5.38
FL683592_1	OLEA	5.74	4.25	5.86	5.66	5.71	5.89
FL683593_1	OLEA	5.43	6.28	5.98	5.78	6.48	5.02
FL683594_1	OLEA	7.53	15.25	8.37	7.86	8.17	7.7
FL683595_1	OLEA	9.38	8.29	8.34	9.47	9.4	7.47
FL683596_1	OLEA	14.15	14.75	13.21	13.88	13.19	13.58
FL683597_1	OLEA	4.3	6.12	4.41	4.16	4.34	4.28
FL683598_1	OLEA	14.97	15.29	14.83	14.66	15.04	14.41
FL683599_1	OLEA	13.29	13.94	12.99	13.26	12.82	13.25
FL683600_1	OLEA	12.75	12.32	13.14	13.14	13.31	13.42
FL683601_1	OLEA	15.29	15.34	15.21	15.11	14.96	15.15
FL683602_1	OLEA	5.93	6.25	4.86	5.21	4.93	4.85
FL683603_1	OLEA	15.06	12.75	14.89	14.6	14.5	14.77
FL683604_1	OLEA	5.74	4.26	5.01	5.04	5.39	5.24
FL683605_1	OLEA	12.02	10.27	11.61	12.06	11.84	11.94
FL683606_1	OLEA	5.4	5.11	5.64	5.45	5.1	5.35
FL683608_1	OLEA	10.25	5.6	7.11	7.31	8.92	6.55
FL683609_1	OLEA	11.91	15.13	8.84	8.02	9.59	8.46
FL683610_1	OLEA	14.79	14.6	14.61	14.21	14.68	14.47
FL683611_1	OLEA	5.94	6.71	6.42	6.19	6.91	6.06
FL683612_1	OLEA	6.04	4.84	6.75	7.01	6.49	6.96
FL683613_1	OLEA	5.55	5.75	5.55	5.41	5.33	5.59
FL683614_1	OLEA	11.2	10.55	11.83	11.55	11.96	11.26
FL683615_1	OLEA	15.38	15.02	15.06	15.07	15.09	15
FL683616_1	OLEA	6.16	4.92	6.08	6.37	5.98	6.35
FL683617_1	OLEA	11.69	10.64	11.09	12	11.66	11.96
FL683618_1	OLEA	14.76	14.18	15.16	15.36	15.32	15.08
FL683619_1	OLEA	12.73	13.42	12.28	12.77	12.61	12.41
FL683620_1	OLEA	15.44	14.02	15.47	15.21	15.34	15.19
FL683621_1	OLEA	15.4	15.33	15.26	15.17	14.95	15.37
FL683622_1	OLEA	5.23	4.6	5.37	5.88	5.86	5.48
FL683624_1	OLEA	15.4	15.48	15.41	15.36	15.34	15.44
FL683625_1	OLEA	12.12	14.33	12.35	12.41	12.64	11.86
FL683626_1	OLEA	6.43	5.72	6.35	6.63	5.9	6.07
FL683628_1	OLEA	15.64	14.6	15.41	15.49	15.33	15.29
FL683629_1	OLEA	15.43	15.47	15.4	15.32	15.2	15.45
FL683630_1	OLEA	14.61	14.65	13.75	14.15	13.5	14.61
FL683632_1	OLEA	10.76	8.71	13.41	13.49	13.45	13.19
FL683633_1	OLEA	5.23	7.75	4.89	4.93	4.91	4.81
FL683634_1	OLEA	4.53	14.06	5.83	7.46	6.29	5.79
FL683635_1	OLEA	10.9	13.19	10.19	11.53	10.94	10.61
FL683636_1	OLEA	13.63	11.25	13.25	13.21	13.6	13.37
FL683637_1	OLEA	5.3	5.81	5.36	5.3	5.04	5.33
FL683638_1	OLEA	12.71	11.62	12.85	13.41	12.97	13.95
FL683640_1	OLEA	9.53	5.86	13.08	13.89	13.39	13.61
FL683641_1	OLEA	8.85	10.33	8.83	10.47	10.02	9.38
FL683642_1	OLEA	6.5	6.72	6.88	6.63	6.89	6.56
FL683643_1	OLEA	14.11	13.8	14.13	14.35	14.21	14.25
FL683644_1	OLEA	4.86	4.8	5.02	4.63	5.56	4.59
FL683645_1	OLEA	5.31	4.56	4.81	5.16	5.01	4.96
FL683646_1	OLEA	13.8	15.23	11.25	12.31	11.29	11.92
FL683647_1	OLEA	12.35	12.87	12.13	12.56	12.7	12.21
FL683648_1	OLEA	5.24	4.61	5.21	5.21	4.98	4.91
FL683649_1	OLEA	12.39	14.39	12.42	13.86	12.54	13.51
FL683650_1	OLEA	13.57	14.66	11.82	12.17	12.02	11.67
FL683651_1	OLEA	6.43	6.78	6.51	6.78	7.07	5.73
FL683652_1	OLEA	5.36	4.64	4.84	4.84	5.86	4.86
FL683653_1	OLEA	9.15	7.04	9.6	9.97	10.31	10.12
FL683654_1	OLEA	4.42	3.74	4.92	4.58	4.75	4.51
FL683655_1	OLEA	15.04	15.1	14.96	14.74	14.51	15.18
FL683656_1	OLEA	13.66	14.4	10.32	10.56	10.55	9.35
FL683657_1	OLEA	12.83	13.5	12.35	12.55	12.62	12.37
FL683658_1	OLEA	10.06	5.83	7.17	9.79	8.38	7.99
FL683659_1	OLEA	4.2	5.15	4.45	4.61	4.32	4.81
FL683660_1	OLEA	8.68	10.03	8.47	10.12	9.64	9.02
FL683661_1	OLEA	12.73	13.41	12.19	12.44	12.54	12.17
FL683662_1	OLEA	13.6	13.45	12.73	12.71	12.91	12.94
FL683663_1	OLEA	14.44	13.87	14.89	14.69	14.83	14.52
FL683664_1	OLEA	14.97	14.11	13.98	13.87	14.22	13.27
FL683665_1	OLEA	15.19	12.86	15.16	14.8	15.01	14.71
FL683666_1	OLEA	15.25	14.89	8.9	9.04	9.01	9.02
FL683667_1	OLEA	14.9	15.35	14.26	14.44	14.45	14.35
FL683668_1	OLEA	12.19	11.03	13.87	13.38	14.03	13.01
FL683669_1	OLEA	6.56	6.36	6.78	7.26	7.56	6.24
FL683670_1	OLEA	14.27	14.61	12.61	12.46	12.87	12.52
FL683671_1	OLEA	13.58	13.58	13.38	13.21	13.56	13.19
FL683672_1	OLEA	7.79	5.03	5.07	5.02	6.91	4.27
FL683673_1	OLEA	8.96	6.37	9.77	9.59	10.8	8.06
FL683674_1	OLEA	10.45	6.56	7.69	7.52	9.16	6.49
FL683675_1	OLEA	13.87	13.39	13.35	12.89	13.08	13.03
FL683676_1	OLEA	11.91	12.55	11.22	11.22	11.67	10.77
FL683677_1	OLEA	8.28	6.92	8.07	7.92	7.66	8.18
FL683678_1	OLEA	7.56	6.21	7.99	8.66	8.72	7.52
FL683679_1	OLEA	15.46	14.04	15.5	15.41	15.46	15.33
FL683680_1	OLEA	7.05	5.02	6.54	6.04	5.93	7.43
FL683681_1	OLEA	5.28	5.37	5.18	5.13	5.81	4.78
FL683682_1	OLEA	11.96	12.13	11.86	12.18	12.19	11.98
FL683683_1	OLEA	10.1	9.25	10.86	11.46	11.18	10.39
FL683684_1	OLEA	4.16	6.83	4.36	4.5	4.36	4.32
FL683685_1	OLEA	6.81	9.39	6.73	6.21	6.51	6.63
FL683687_1	OLEA	6.55	6.86	6.47	6.79	7.02	6.29
FL683688_1	OLEA	10.57	5.13	7.46	7.62	9.14	6.23
FL683689_1	OLEA	14.9	13.18	14.85	14.68	14.48	14.86
FL683690_1	OLEA	12.72	14.25	12.89	12.48	12.93	12.04
FL683691_1	OLEA	12.95	14.14	12.59	13.45	12.89	13.1
FL683692_1	OLEA	15.43	15.41	15.41	15.38	15.33	15.46
FL683693_1	OLEA	4.72	4.65	5.01	4.96	5.3	5.23
FL683694_1	OLEA	14.9	14.73	14.85	14.92	14.87	15.06
FL683695_1	OLEA	15.46	13.59	15.46	15.49	15.45	15.41
FL683696_1	OLEA	15.35	14.83	14.89	14.85	15.04	14.73
FL683697_1	OLEA	14.63	13.88	13.34	12.69	13.63	12.49
FL683698_1	OLEA	13.2	13.97	13.48	14.07	13.79	13.74
FL683699_1	OLEA	4.82	5.43	4.62	5	4.97	4.83
FL683700_1	OLEA	13.31	11.57	12.27	10.59	12.64	9.57
FL683701_1	OLEA	10.72	6.34	5.75	5.67	6.25	5.35
FL683702_1	OLEA	12.97	13.15	12.65	12.09	11.95	13.27
FL683703_1	OLEA	14.39	14.15	13.84	13.32	13.58	14.15
FL683704_1	OLEA	7.37	7.33	7.43	7.5	7.66	7.17
FL683706_1	OLEA	14.26	6.99	13.79	14.03	13.91	13.86
FL683707_1	OLEA	6.98	7.45	7.45	7.57	7.18	7.75
FL683708_1	OLEA	4.39	4.98	4.37	4.43	4.47	4.43
FL683709_1	OLEA	5.83	6.93	6.14	6.42	6.23	6.14
FL683710_1	OLEA	4.51	5.41	4.69	4.78	4.46	4.77
FL683711_1	OLEA	11.71	9.06	11.32	12.45	11.59	11.85
FL683712_1	OLEA	13.55	14.35	13.69	13.65	13.6	13.74
FL683713_1	OLEA	15.37	14.86	15.1	15.02	15.26	14.89
FL683714_1	OLEA	4.39	5.45	4.33	4.51	4.24	4.45
FL683715_1	OLEA	7.27	6.55	7.46	7.07	7.12	7.25
FL683716_1	OLEA	15.36	14.98	14.92	14.98	15.06	14.64
FL683717_1	OLEA	6.47	6.08	6.66	6.75	6.73	6.74
FL683718_1	OLEA	5.22	7.32	5.62	5.26	5.52	5.01
FL683719_1	OLEA	15.19	15.26	15.17	15.11	15.21	15.04
FL683720_1	OLEA	12.62	12.73	12.93	13.18	13.26	12.97
FL683722_1	OLEA	4.94	5.16	5.26	4.91	5.36	4.88
FL683723_1	OLEA	5.78	7.6	6.38	6.94	6.21	6.51
FL683724_1	OLEA	11.66	11.76	11.65	10.6	11.36	10.64
FL683725_1	OLEA	8.98	5.35	14.46	14.28	14.49	10.1
FL683726_1	OLEA	14.99	14.05	14.35	14.4	14.31	13.69
FL683727_1	OLEA	4.94	4.74	4.68	4.82	5.58	4.75
FL683728_1	OLEA	8.55	11.06	8.85	8.25	9.17	6.58
FL683729_1	OLEA	4.78	5.37	4.79	4.86	4.77	4.7
FL683730_1	OLEA	13.77	14.14	13.53	13.7	13.51	13.82
FL683731_1	OLEA	13.31	14.01	11.84	12.3	12.19	11.97
FL683732_1	OLEA	5.02	5.46	5.02	5.46	4.98	4.93
FL683733_1	OLEA	15.29	13.47	15.22	15.01	15.09	15
FL683734_1	OLEA	13.18	8.62	13.57	12.01	13.66	12.16
FL683735_1	OLEA	3.86	4.68	3.85	3.88	3.91	3.78
FL683736_1	OLEA	13.29	14.66	10.93	11.32	11.15	10.77
FL683737_1	OLEA	11.14	12.68	9.71	10.85	10.16	10.38
FL683738_1	OLEA	15.29	14.76	14.84	14.67	14.76	14.59
FL683739_1	OLEA	11.35	11.63	11.22	11.75	11.74	11.25
FL683740_1	OLEA	4.57	5.19	4.55	4.94	4.82	4.73
FL683741_1	OLEA	8.58	6.4	9.8	9.68	11.31	8.72
FL683742_1	OLEA	15.05	14.27	14.26	14.2	14.38	13.64
FL683743_1	OLEA	10.2	6.62	7.6	7.69	9.08	6.43
FL683744_1	OLEA	7.44	6.26	7.47	7.38	7.11	7.44
FL683745_1	OLEA	13.5	13.05	13.34	13.98	13.43	13.84
FL683747_1	OLEA	13.24	13.66	12.71	13.39	12.98	13.15
FL683748_1	OLEA	14.81	12.16	13.82	14.06	13.76	8.15
FL683749_1	OLEA	14.9	13.73	15.16	14.65	15.2	14.83
FL683750_1	OLEA	13.17	12.24	11.67	12.5	12.03	11.93
FL683751_1	OLEA	15.34	14.78	14.8	14.59	14.91	14.14
FL683752_1	OLEA	7.6	6.82	7.45	7.48	7.46	7.09
FL683753_1	OLEA	6.08	5.53	6.15	5.94	6.06	6.33
FL683754_1	OLEA	13.48	13.53	12.62	12.63	12.61	12.94
FL683755_1	OLEA	13.57	14.51	8.18	8.35	9.08	7.77
FL683756_1	OLEA	14.62	15.06	14.22	13.1	14.38	13.32
FL683757_1	OLEA	11.1	12.89	10.36	11.26	11.04	10.45
FL683758_1	OLEA	4.71	5.08	5.13	5.07	5.01	5.1
FL683759_1	OLEA	15.28	15.29	15.15	14.97	14.71	15.33
FL683761_1	OLEA	14.66	15.35	13.42	13.36	13.27	13.22
FL683762_1	OLEA	12.18	12.48	12.69	13.5	12.97	12.94
FL683763_1	OLEA	7.73	6.32	7.39	6.56	6.29	7.93
FL683764_1	OLEA	15.49	15.5	15.48	15.38	15.36	15.4
FL683766_1	OLEA	13.18	13.02	12.98	12.76	12.92	12.05
FL683767_1	OLEA	13.75	13.39	12.37	11.7	12.48	11.62
FL683768_1	OLEA	5.72	5.91	6.3	6.19	6.09	6.07
FL683769_1	OLEA	13.24	14.4	11.1	12.22	11.49	11.38
FL683770_1	OLEA	13.81	13.8	13.31	13.3	13.34	13.05
FL683771_1	OLEA	13.72	12.73	12.97	11.44	13.11	10.42
FL683772_1	OLEA	14.88	15.2	13.87	14.51	13.94	14.31
FL683773_1	OLEA	15.2	10.99	12.52	12.62	12.77	11.56
FL683774_1	OLEA	15.35	13.57	13.66	13.96	13.86	13.58
FL683776_1	OLEA	13.39	14.11	13.59	14.36	13.92	13.96
FL683777_1	OLEA	11.41	10.9	10.8	12.01	11.26	11.63
FL683778_1	OLEA	10.97	8.49	10.83	11.43	11.38	10.99
FL683779_1	OLEA	3.99	6.41	4.04	4.06	4.22	4.23
FL683780_1	OLEA	15.11	14.46	14.35	14.17	14.39	14.01
FL683781_1	OLEA	5.8	6.63	5.78	6.33	5.8	6.18
FL683782_1	OLEA	11.6	5.89	15.08	14.87	15.13	14.44
FL683783_1	OLEA	7.75	8.74	7.82	7.69	7.47	7.55
FL683784_1	OLEA	13.81	10.86	14.42	14.03	14.59	14.04
FL683785_1	OLEA	10.37	13.53	7.44	8.26	8.54	6.78
FL683786_1	OLEA	4.55	6.17	4.62	4.56	4.87	4.39
FL683787_1	OLEA	4.18	13.59	4.65	10.07	6.18	4.65
FL683788_1	OLEA	13.22	14.26	10.06	11.6	10.73	11.15
FL683789_1	OLEA	14.2	14.41	14.42	14.89	14.54	14.8
FL683790_1	OLEA	10.6	10.88	10.85	10.94	10.76	11.02
FL683791_1	OLEA	14.63	15.11	14.52	14.19	14.5	13.02
FL683792_1	OLEA	6.79	6.51	5.82	5.73	5.59	5.5
FL683793_1	OLEA	12.19	13.05	9.01	10.13	10.04	8.35
FL683794_1	OLEA	4.81	5.86	4.85	4.64	5.14	5.13
FL683795_1	OLEA	15.2	9.02	9.32	8.91	9.64	7.03
FL683796_1	OLEA	5.82	6.23	6.61	5.79	5.92	6.32
FL683797_1	OLEA	12.04	12.25	12.46	12.24	12.48	11.28
FL683798_1	OLEA	13.45	13.64	13.93	13.78	14.13	13.85
FL683799_1	OLEA	15.16	14.82	14.88	14.71	14.91	14.59
FL683800_1	OLEA	5.62	6.38	5.47	5.34	5.48	5.75
FL683801_1	OLEA	14.82	14.84	14.37	14.84	14.35	14.76
FL683802_1	OLEA	5.64	4.54	6.04	5.6	6.1	5.28
FL683803_1	OLEA	15.09	14.69	14.74	14.36	14.75	14.31
FL683804_1	OLEA	5.96	6.7	5.84	5.71	5.99	6.12
FL683805_1	OLEA	13.89	13.56	13.62	14.04	13.56	14.13
FL683806_1	OLEA	5.15	5.67	5.03	5.24	5.4	4.94
FL683807_1	OLEA	7.5	14.86	7.86	7.7	7.93	7.67
FL683808_1	OLEA	10.41	12.47	9.99	11.43	10.54	10.61
FL683809_1	OLEA	15.37	10.99	12.7	15.19	13.32	13.43
FL683810_1	OLEA	15.52	13.93	15.51	15.46	15.45	15.39
FL683811_1	OLEA	13.46	10.09	12.92	12.57	12.16	13.17
FL683812_1	OLEA	4.85	4.54	5.78	5.85	5.63	5.84
FL683813_1	OLEA	13.65	14.18	12.68	12.86	12.77	12.83
FL683814_1	OLEA	14.64	15.08	15.12	15.18	15	15
FL683815_1	OLEA	13.02	13.36	12.55	13.1	12.7	12.96
FL683816_1	OLEA	5.5	7.04	5.19	5.71	5.11	6.2
FL683817_1	OLEA	9.72	6.23	9.42	10.18	10.4	9.07
FL683818_1	OLEA	12.07	13.98	11.02	11.49	11.46	10.64
FL683819_1	OLEA	5.11	5.14	5.39	5.45	5.17	5.18
FL683820_1	OLEA	10.46	8.32	10.02	10.63	10.64	10.18
FL683821_1	OLEA	8.1	8.37	8.51	7.88	7.67	7.65
FL683822_1	OLEA	14.14	15.17	11.92	12.02	12.21	11.7
FL683824_1	OLEA	12.29	8.15	13.46	12.84	13.62	12.49
FL683825_1	OLEA	8.09	6.75	7.87	7.88	7.88	7.81
FL683826_1	OLEA	5.22	5.18	5.28	5.37	5.6	5.33
FL683827_1	OLEA	14.26	11.28	13.26	13.42	13.09	13.43
FL683828_1	OLEA	15.31	15.41	15.5	15.46	15.33	15.46
FL683829_1	OLEA	4.9	4.29	4.72	4.6	4.57	4.78
FL683831_1	OLEA	5.47	4.37	6.21	5.98	5.33	5.44
FL683832_1	OLEA	6.34	5.34	6.64	7.18	7.99	5.7
FL683833_1	OLEA	14.82	12.06	13.72	14.15	13.62	8.3
FL683834_1	OLEA	14.42	14.42	14.36	14.49	14.5	14.32
FL683835_1	OLEA	4.95	5	4.67	4.46	4.47	4.63
FL683836_1	OLEA	10.39	10.66	10.04	10.89	10.67	10.07
FL683837_1	OLEA	15.5	15.54	15.41	15.52	15.37	15.46
FL683838_1	OLEA	15.39	13.95	15.36	15.21	15.34	15.13
FL683840_1	OLEA	10.68	6.25	7.66	7.59	9.22	6.44
FL683841_1	OLEA	15.23	14.79	14.72	14.61	14.84	14.64
FL683842_1	OLEA	15.48	14.06	15.49	15.35	15.4	15.29
FL683843_1	OLEA	14.03	11.44	14.25	13.01	14.3	13.24
FL683844_1	OLEA	15.13	14.89	14.87	14.81	14.84	14.77
FL683845_1	OLEA	15.26	15.38	15.25	15.13	15.03	15.38
FL683846_1	OLEA	10.3	10.34	10.61	10.41	10.34	11.65
FL683847_1	OLEA	10.05	10.56	9.16	10.65	10.33	9.44
FL683848_1	OLEA	12.62	13.2	11.53	12.67	11.68	12.07
FL683849_1	OLEA	11.17	9.14	10.57	10.66	10.97	10.46
FL683850_1	OLEA	3.81	5.02	4.22	4.59	3.97	4.07
FL683851_1	OLEA	5.05	4.35	4.94	5.04	4.84	5.05
FL683852_1	OLEA	7.22	6.83	7.1	7.43	7.82	6.26
FL683853_1	OLEA	15.3	15.48	15.32	15.23	15.03	15.39
FL683854_1	OLEA	13.05	13.85	14.67	14.66	14.68	14.5
FL683855_1	OLEA	14.69	14.92	13.9	14.46	14.04	14.42
FL683856_1	OLEA	14.92	13.39	13.82	14.11	12.84	14.27
FL683857_1	OLEA	14.91	12.13	13.82	14.19	13.71	8.04
FL683858_1	OLEA	4.67	4.33	5.15	5.29	5.32	4.92
FL683859_1	OLEA	13.45	13.46	13.01	13.47	13.24	13.64
FL683860_1	OLEA	15.36	15.03	15.09	15.08	15.07	14.86
FL683861_1	OLEA	4.79	6.41	5.13	4.77	4.86	5.17
FL683862_1	OLEA	15.31	15.22	15.13	14.76	14.57	15.17
FL683863_1	OLEA	11.95	12.36	11.81	11.14	11.23	11.64
FL683864_1	OLEA	9.89	6.3	9.64	10.27	10.58	9.17
FL683865_1	OLEA	15.52	15.59	15.48	15.44	15.35	15.5
FL683866_1	OLEA	14.77	14.71	14.37	13.88	13.49	14.93
FL683867_1	OLEA	7.83	5.06	4.98	5.19	6.39	4.44
FL683868_1	OLEA	13.43	12.84	11.6	11.78	12.01	11.03
FL683869_1	OLEA	15.01	15.57	15.16	15.6	15.26	15.57
FL683870_1	OLEA	12.59	8.68	13.49	12.94	13.52	13.06
FL683871_1	OLEA	7.08	6.91	6.73	7.16	6.75	7.01
FL683872_1	OLEA	14.55	15.12	14.26	14.79	14.43	14.73
FL683873_1	OLEA	14.74	14.83	14.28	14.18	14.11	14.57
FL683874_1	OLEA	5.67	5.14	5.39	5.43	6.06	4.74
FL683875_1	OLEA	12.59	14.09	12.43	13.08	12.77	12.66
FL683876_1	OLEA	9.88	9.57	10.87	11.01	11.45	10.53
FL683877_1	OLEA	10.45	10.43	10.57	9.94	9.97	10.34
FL683878_1	OLEA	15.3	15.36	15.25	15.13	14.78	15.27
FL683880_1	OLEA	14.45	14.88	13.95	14.27	13.96	14.15
FL683881_1	OLEA	4.83	4.69	4.99	4.6	4.7	5.17
FL683882_1	OLEA	10.48	8.53	13.18	13	13.48	13.13
FL683883_1	OLEA	12.58	11.59	12.59	12.46	12.24	12.66
FL683884_1	OLEA	13.5	12.28	13.13	13.67	13.34	13.38
FL683885_1	OLEA	12.76	11.93	11.9	12.49	12.27	11.8
FL683886_1	OLEA	13.51	13.43	13.27	13.64	13.54	14
FL683888_1	OLEA	14.27	14.36	12.93	14.03	13.01	13.7
FL683889_1	OLEA	14.1	7.15	7.42	7.95	8.5	6.08
FL683890_1	OLEA	15.1	14.5	14.47	14.34	14.57	13.97
FL683891_1	OLEA	8.82	7.42	8.01	9.78	9.04	8.39
FL683892_1	OLEA	15.49	13.67	15.46	15.45	15.4	15.12
FL683893_1	OLEA	10.67	7.04	10.13	9.77	11	9.9
FL683894_1	OLEA	15.34	15.45	15.38	15.37	15.33	15.43
FL683895_1	OLEA	15.27	15.31	15.26	15.34	15.2	15.25
FL683896_1	OLEA	14.25	14.2	13.89	13.45	13.42	13.58
FL683897_1	OLEA	6.15	4.83	6.21	5.85	6.39	6.69
FL683898_1	OLEA	7.55	15.43	7.77	7.49	8.22	6.6
FL683899_1	OLEA	15.39	15.33	15.35	15.17	15.06	15.35
FL683900_1	OLEA	15.14	14.2	14.53	14.45	14.59	14.03
FL683901_1	OLEA	13.31	12.4	12.81	13.1	12.91	12.56
FL683902_1	OLEA	15.34	15.42	15.33	15.2	15.25	15.32
FL683903_1	OLEA	9.97	7.33	8.11	8.08	9.9	7.14
FL683905_1	OLEA	13.74	13.94	13.53	12.92	13.49	13.03
FL683906_1	OLEA	15.43	15.44	15.42	15.32	15.18	15.16
FL683907_1	OLEA	10.4	4.53	5.3	5.69	6.08	5.1
FL683908_1	OLEA	15.47	15.56	15.38	15.33	15.15	15.42
FL683909_1	OLEA	12.81	9.09	12.17	12.41	12.45	12.04
FL683910_1	OLEA	13.15	13.66	12.72	13.5	13.05	13.17
FL683911_1	OLEA	14.72	14.02	14.2	13.82	14.19	13.9
FL683912_1	OLEA	15.26	14.71	14.71	14.55	14.87	14.11
FL683913_1	OLEA	4.2	4.15	4.45	4.52	4.69	4.53
FL683914_1	OLEA	12.61	14.06	8.56	9.75	9.44	7.9
FL683916_1	OLEA	14.92	13.25	14.78	14.26	14.45	14.39
FL683917_1	OLEA	9.29	12.09	7.1	8.31	7.85	6.43
FL683918_1	OLEA	15.27	14.38	14.63	14.56	14.74	14.1
FL683919_1	OLEA	15.26	14.18	14.66	14.45	14.73	13.81
FL683922_1	OLEA	14	14.14	13.88	14.46	14.05	14.29
FL683923_1	OLEA	10.98	4.91	7.74	7.6	9.48	6.62
FL683924_1	OLEA	13.42	8.74	14.37	13.54	14.29	13.57
FL683925_1	OLEA	14.54	14.5	14.32	14.11	14.21	14.29
FL683926_1	OLEA	15.35	15.3	15.28	15.1	15.21	15.2
FL683927_1	OLEA	15.42	15.54	15.44	15.37	15.36	15.43
FL683928_1	OLEA	12.37	13.18	12.91	13.22	12.9	13.19
FL683929_1	OLEA	14	13.02	12.87	12.41	12.85	11.2
FL683930_1	OLEA	12.86	7.69	12.91	12.95	13.33	12.43
FL683932_1	OLEA	10.29	9.61	10.48	10.75	11.08	9.89
FL683933_1	OLEA	13.13	12.39	12.69	12.06	12.38	12.49
FL683934_1	OLEA	7.68	5.43	7.44	6.58	7.74	6.7
FL683935_1	OLEA	12.51	9.72	12.27	11.5	12.73	12.06
FL683936_1	OLEA	9.04	6.91	9.37	10.9	10.18	9.44
FL683937_1	OLEA	5.43	4.62	5.76	5.19	5.34	5.44
FL683938_1	OLEA	9.06	6.28	9.35	10.82	10.19	9.41
FL683939_1	OLEA	14.85	13.73	14.06	13.88	14.05	13.29
FL683940_1	OLEA	6.67	7.3	6.39	6.14	6.36	6.3
FL683941_1	OLEA	6.99	6.15	7.63	7.31	7.05	7.4
FL683942_1	OLEA	15.37	14.81	14.84	14.71	14.88	14.51
FL683945_1	OLEA	14.62	15.34	14.02	15.15	14.3	15.11
FL683946_1	OLEA	6.17	5.72	6.45	6.49	6.59	6.34
FL683947_1	OLEA	15.66	15.7	15.61	15.59	15.58	15.64
FL683948_1	OLEA	13.5	13.26	12.54	13.48	12.94	12.98
FL683950_1	OLEA	15.62	13.99	15.67	15.64	15.62	15.36
FL683951_1	OLEA	14.68	12.56	12.82	12.56	12.72	12.31
FL683952_1	OLEA	11.49	12.53	9.64	11.36	9.94	10.97
FL683953_1	OLEA	10.52	10.44	10.14	9.71	9.53	10.08
FL683954_1	OLEA	11.2	10.27	11.44	11.26	11.76	10.45
FL683955_1	OLEA	15.47	13.91	15.44	15.35	15.44	15.21
FL683956_1	OLEA	4.91	4.81	5.15	4.92	5.15	4.88
FL683957_1	OLEA	13.42	14.01	12.98	13.28	12.96	13.02
FL683958_1	OLEA	15.35	15.02	15.03	15.04	15.06	14.79
FL683959_1	OLEA	15.47	15.12	15.24	15.18	15.21	14.94
FL683960_1	OLEA	10	13.17	7.56	7.56	8.81	6.66
FL683961_1	OLEA	13.04	14.26	13.3	13.65	13.43	13.55
FL683962_1	OLEA	14.19	12.97	13.07	12.97	13.27	12.48
FL683963_1	OLEA	15.53	13.55	15.56	15.5	15.56	15.35
FL683964_1	OLEA	13.37	14.04	12.06	13.03	12.19	12.77
FL683965_1	OLEA	13.73	13.96	12.99	13.88	13.26	13.98
FL683966_1	OLEA	15.43	15.61	15.48	15.44	15.47	15.48
FL683968_1	OLEA	15.56	13.92	15.47	15.44	15.44	15.27
FL683969_1	OLEA	13.19	14.16	13.32	13.5	13.66	13.1
FL683970_1	OLEA	10.38	12.34	11.31	11.91	11.58	11.48
FL683971_1	OLEA	14.49	14.98	14.48	14.71	14.61	14.39
FL683972_1	OLEA	15.13	12.56	12.89	13.09	13.04	12.82
FL683974_1	OLEA	6.8	5.66	7.08	6.98	6.54	6.99
FL683975_1	OLEA	6.81	8.35	7.13	7.34	7.44	6.99
FL683976_1	OLEA	11.93	6.27	12.04	12.29	12.12	11.13
FL683978_1	OLEA	14.66	11.43	14.95	14.73	15.08	14.11
FL683979_1	OLEA	6.13	6.79	4.12	4.53	5.26	4.07
FL683980_1	OLEA	12.22	15	12.16	13.73	12.75	13.38
FL683981_1	OLEA	9.71	10.57	14.63	13.78	14.72	12.11
FL683982_1	OLEA	12.94	11.8	14.17	13.33	14.39	13.47
FL683983_1	OLEA	15.46	14.43	14.44	14.89	13.77	15.03
FL683984_1	OLEA	13.09	14.39	12.3	13.02	12.39	12.95
FL683985_1	OLEA	12.96	13.57	13.22	13.91	13.51	13.54
FL683986_1	OLEA	13.41	14.28	10.83	11.71	10.96	11.37
FL683987_1	OLEA	4.62	4.67	4.5	4.82	5.23	4.66
FL683988_1	OLEA	11.51	7.34	9.91	10	10.4	9.23
FL683989_1	OLEA	13.51	14.91	8.18	8.42	9.1	7.47
FL683990_1	OLEA	12.16	8.76	11.27	11.31	11.76	11.13
FL683991_1	OLEA	14.51	14.96	14.33	14.05	14.19	13.63
FL683992_1	OLEA	13.9	13.52	13.38	12.87	13.08	13.04
FL683993_1	OLEA	13.93	12.42	14.3	13.8	14.37	14.09
FL683994_1	OLEA	15.21	14.76	14.79	14.52	14.7	14.58
FL683995_1	OLEA	13.01	13.52	13.23	13.94	13.54	13.62
FL683997_1	OLEA	11.78	12.7	10.24	11.57	10.72	10.87
FL683998_1	OLEA	14.04	11.63	14.22	13.03	14.23	13.22
FL683999_1	OLEA	12.3	10.31	12.83	12.97	12.94	12.82
FL684001_1	OLEA	8.44	13.59	7.89	8.08	8.51	9.03
FL684002_1	OLEA	12.94	13.54	13.11	13.79	13.38	13.67
FL684003_1	OLEA	14.24	13.9	13.84	13.27	13.37	13.71
FL684004_1	OLEA	10.28	10.6	10.68	10	10.21	11.01
FL684005_1	OLEA	6.92	7.36	7.21	7.07	6.74	6.9
FL684006_1	OLEA	12.83	11.24	11.85	12.26	12.41	11.65
FL684007_1	OLEA	12.43	12.26	12.62	12.52	12.88	12.88
FL684008_1	OLEA	9.13	15.43	9.44	9.58	9.29	9.56
FL684009_1	OLEA	7.63	5.74	7.34	7.36	7.06	7.19
FL684010_1	OLEA	15.5	13.92	15.53	15.46	15.5	15.18
FL684011_1	OLEA	15.56	13.99	15.58	15.44	15.6	15.31
FL684012_1	OLEA	15.16	13.47	15.02	14.82	14.89	14.87
FL684013_1	OLEA	15.39	13.79	15.37	15.36	15.36	15.21
FL684014_1	OLEA	15.39	13.83	15.37	15.37	15.41	15.34
FL684015_1	OLEA	15.38	13.83	15.28	15.11	15.19	14.97
FL684016_1	OLEA	15.5	14	15.5	15.45	15.49	15.34
FL684017_1	OLEA	15.53	14.18	15.53	15.52	15.49	15.32
FL684019_1	OLEA	9.52	10.78	9.81	9.14	9.64	10.14
FL684020_1	OLEA	15.45	15.07	15.13	15.25	15.21	14.93
FL684021_1	OLEA	11.68	8.49	11.35	10.68	11.91	11.32
FL684022_1	OLEA	11.85	5.07	12.26	13.36	12.75	12.87
FL684023_1	OLEA	7.05	5.55	6.94	6.46	6.59	7.16
FL684024_1	OLEA	15.55	14.07	15.55	15.54	15.59	15.42
FL684025_1	OLEA	13.64	14.19	13.3	13.52	13.45	13.44
FL684026_1	OLEA	15.54	13.92	15.57	15.48	15.53	15.28
FL684027_1	OLEA	13.1	12.94	13.56	13.52	13.59	13.6
FL684028_1	OLEA	14.78	13.15	14.64	13.94	14.15	14.25
FL684029_1	OLEA	15.41	13.78	15.52	15.35	15.45	14.96
FL684030_1	OLEA	15.33	14.84	14.81	14.79	15.11	14.56
FL684031_1	OLEA	15.54	14	15.57	15.55	15.55	15.31
FL684032_1	OLEA	15.31	15.41	15.28	15.3	15.24	15.26
FL684033_1	OLEA	15.36	14.74	14.74	14.59	15.01	14.34
FL684034_1	OLEA	15.07	13.21	14.85	14.1	14.66	14.19
FL684035_1	OLEA	10.94	11.18	10.72	11.52	11.6	10.6
FL684036_1	OLEA	15.33	13.7	15.24	15	15.02	15.02
FL684037_1	OLEA	15.53	13.79	15.53	15.52	15.49	15.31
FL684038_1	OLEA	15.51	13.95	15.61	15.51	15.59	15.26
FL684039_1	OLEA	15.33	13.92	15.33	15.34	15.32	15.16
FL684040_1	OLEA	13.08	15.39	8.27	8.64	9.36	5.88
FL684041_1	OLEA	14.44	10.48	10.52	10.78	10.64	10.48
FL684042_1	OLEA	12.81	13.58	13.13	13.21	13.26	13.22
FL684043_1	OLEA	15.57	13.85	15.63	15.51	15.63	15.24
FL684044_1	OLEA	6.19	15.05	7.32	8.55	7.74	7.21
FL684045_1	OLEA	12.86	13.73	11.95	12.73	12.49	12.25
FL684046_1	OLEA	14.72	13.37	14.63	14.36	14.35	14.48
FL684047_1	OLEA	11.78	5.54	12.28	13.29	12.67	12.77
FL684048_1	OLEA	15.71	15.68	15.66	15.71	15.56	15.63
FL684049_1	OLEA	15.48	15.59	15.48	15.46	15.31	15.44
FL684051_1	OLEA	12.3	12.65	12.48	13.14	12.81	12.76
FL684052_1	OLEA	4.58	5.77	4.24	4.74	4.62	4.54
FL684053_1	OLEA	11.31	12.18	10.27	11.21	10.67	10.91
FL684054_1	OLEA	13.53	14.1	13.56	14.24	13.67	14.1
FL684055_1	OLEA	4.39	4.08	4.49	4.6	4.74	4.67
FL684056_1	OLEA	5.13	4.43	5.06	5.09	4.91	5.08
FL684057_1	OLEA	14.32	13.99	14.01	13.69	14.18	13.78
FL684058_1	OLEA	15.34	14.96	15.03	14.81	15.01	14.86
FL684059_1	OLEA	13.87	13.86	9.03	12.77	10.03	12.62
FL684060_1	OLEA	14.78	15.27	14.18	14.6	14.36	14.51
FL684061_1	OLEA	15.65	15.61	15.59	15.58	15.46	15.67
FL684062_1	OLEA	7.16	15.44	7.47	7.45	7.84	6.47
FL684063_1	OLEA	13.78	12.58	12.38	11.55	12.74	10.81
FL684064_1	OLEA	15.42	15.5	15.42	15.3	15.23	15.37
FL684065_1	OLEA	4.93	4.95	5.51	5.36	5.39	5.14
FL684067_1	OLEA	15.29	15.45	15.24	15.24	15.12	15.31
FL684068_1	OLEA	9.92	6.75	11.06	11.07	11.85	10.91
FL684069_1	OLEA	14.54	14.61	13.92	13.68	13.68	13.68
FL684070_1	OLEA	13.93	12.64	12.4	11.63	12.8	11.03
FL684071_1	OLEA	8.62	6.71	8.21	10.9	9.59	9.23
FL684072_1	OLEA	11.98	8.01	8.88	9.21	9.62	8.45
FL684073_1	OLEA	14.58	14.99	12.25	12.86	12.57	12.17
FL684074_1	OLEA	12.89	12.5	12.96	13.04	13.12	13.26
FL684075_1	OLEA	12.86	13.52	13.09	13.88	13.38	13.48
FL684076_1	OLEA	15.26	15.5	15.31	15.31	15.12	15.4
FL684077_1	OLEA	13.02	11.88	13.11	12.9	13.34	12.43
FL684079_1	OLEA	13.09	13.79	12.66	13.41	13.04	13.19
FL684080_1	OLEA	14.79	14.07	14.4	13.5	14.6	13.36
FL684081_1	OLEA	12.77	13.41	13.09	13.72	13.43	13.32
FL684083_1	OLEA	15.5	15.5	15.5	15.54	15.47	15.48
FL684085_1	OLEA	13.71	12.92	11.89	11.39	12.31	10.69
FL684086_1	OLEA	12.24	7.57	12.05	12.13	12.41	11.37
FL684087_1	OLEA	12.04	9.54	11.64	11.5	11.97	12.43
FL684089_1	OLEA	13.82	11	14.56	13.41	14.72	13.43
FL684090_1	OLEA	14.43	12.89	13.88	13.7	13.94	13.38
FL684092_1	OLEA	12.56	12.96	12.27	12.76	12.55	12.68
FL684093_1	OLEA	14.49	13.49	13.74	12.13	14.06	11.87
FL684094_1	OLEA	10.36	7.44	10.54	11.19	11.47	10.26
FL684095_1	OLEA	14.15	13.2	13.83	13.66	13.83	13.59
FL684096_1	OLEA	12.44	11.96	13.03	12.79	13.09	12.43
FL684098_1	OLEA	14.84	15.25	13.88	14.54	13.86	14.37
FL684100_1	OLEA	13.22	13.93	13.39	14.29	13.63	14.07
FL684101_1	OLEA	14.01	14.27	14.43	14.48	14.65	14.45
FL684102_1	OLEA	15.28	15.41	15.24	15.24	14.88	15.36
FL684103_1	OLEA	14.21	15.45	14.34	15.3	14.43	15.1
FL684104_1	OLEA	14.32	13.96	13.76	13.01	12.82	14.09
FL684105_1	OLEA	14.14	13.36	14.29	14.19	14.35	14.58
FL684106_1	OLEA	10.97	6.57	6.09	5.91	6.22	5.51
FL684107_1	OLEA	14.61	14.41	14.18	13.81	13.73	14
FL684108_1	OLEA	13.21	14.07	13.8	13.95	13.83	13.98
FL684109_1	OLEA	12.34	12.96	10.93	11.47	11.35	11.62
FL684110_1	OLEA	11.3	12.91	9.62	10.87	10.33	10.38
FL684111_1	OLEA	12.21	12.12	12.38	13.26	12.87	12.56
FL684112_1	OLEA	8.01	5.41	13.78	13.87	13.68	11.69
FL684113_1	OLEA	11.32	10.58	11.38	11.35	11.48	11.66
FL684114_1	OLEA	12.33	12.93	11.91	12.69	12.11	12.45
FL684115_1	OLEA	13.76	14.48	13.77	14.22	13.71	14.12
FL684116_1	OLEA	15.07	15.5	15.14	15.53	15.29	15.46
FL684117_1	OLEA	14.01	14.31	13.87	13.58	13.89	13.88
FL684118_1	OLEA	5.97	4.38	6.05	6.05	5.98	5.59
FL684119_1	OLEA	9.74	11	8.65	9.08	9.73	7.6
FL684120_1	OLEA	14.07	14.44	13.93	13.78	13.63	13.77
FL684121_1	OLEA	14.11	14.35	13.22	13.4	13.43	13.41
FL684122_1	OLEA	13.68	13.65	14.03	13.95	14.08	13.97
FL684123_1	OLEA	13.73	14.46	13.64	14.15	13.73	13.95
FL684124_1	OLEA	10.62	5.69	7.7	7.7	9.29	6.69
FL684125_1	OLEA	5.59	5.77	6.3	6.27	6.38	6.74
FL684126_1	OLEA	8.27	15.21	8.76	13.42	10.89	8.65
FL684127_1	OLEA	14.43	14.38	13.57	14.56	13.55	14.03
FL684128_1	OLEA	13.46	13.75	12.38	12.92	12.41	12.92
FL684129_1	OLEA	14.17	11.92	13.31	13.79	13.3	13.55
FL684130_1	OLEA	12.51	13.09	11.61	12.42	11.98	12.31
FL684131_1	OLEA	12.04	13.49	9.49	10.7	10.34	9.6
FL684132_1	OLEA	13.44	13.78	12.45	13.19	12.46	13.22
FL684133_1	OLEA	15.38	15.02	15.05	14.96	15.09	14.79
FL684134_1	OLEA	13.23	8.63	12.49	13.21	12.73	12.75
FL684135_1	OLEA	13.95	12.92	12.66	12.05	13.03	11.49
FL684136_1	OLEA	14.36	15.03	12.74	13.08	12.63	13.07
FL684137_1	OLEA	14.35	12.09	12.53	12.53	12.09	12.49
FL684138_1	OLEA	14.18	15.34	10.09	11.05	10.16	10.74
FL684139_1	OLEA	11.2	10.82	11.09	11.27	11.72	10.86
FL684140_1	OLEA	13.91	15.25	10.35	11.37	10.26	11.21
FL684141_1	OLEA	14.27	13.89	13.6	13.31	13.09	13.59
FL684143_1	OLEA	12.02	9.66	12	12.47	12.54	11.97
FL684144_1	OLEA	14.33	14.25	13.49	14.52	13.24	14.09
FL684145_1	OLEA	11.6	13.47	9.51	9.31	10.07	7.21
FL684146_1	OLEA	10.94	6.6	6.12	6.04	6.69	5.24
FL684147_1	OLEA	11.14	6.68	9.64	9.63	10.4	8.69
FL684148_1	OLEA	13.91	12.49	12.33	11.43	12.66	11.17
FL684149_1	OLEA	4.86	4.6	5.38	5.27	5.14	5.24
FL684151_1	OLEA	13.56	14.66	13.33	13.83	13.46	13.54
FL684152_1	OLEA	14.36	7.36	11.72	13.24	11.83	12.85
FL684154_1	OLEA	12.37	13.75	13.01	13.52	13.31	13.54
FL684155_1	OLEA	14.34	13.39	12.87	12.19	13.23	11.79
FL684156_1	OLEA	13.85	11.74	11.68	11.47	12.22	10.44
FL684157_1	OLEA	13.16	14.32	13.42	13.71	13.42	13.64
FL684158_1	OLEA	13.24	12.96	13.27	13.45	13.37	13.38
FL684159_1	OLEA	5.19	4.66	5.57	5.82	5.37	5.79
FL684160_1	OLEA	11.19	10.95	12.35	12.03	12.56	11.54
FL684161_1	OLEA	13.01	6.4	13.41	12.39	13.56	11.53
FL684162_1	OLEA	13.47	14.19	12.25	12.61	12.55	12.1
FL684164_1	OLEA	4.94	4.06	4.75	4.64	4.38	4.99
FL684165_1	OLEA	14.96	15.1	14.95	14.78	14.76	15.01
FL684166_1	OLEA	15.11	14.47	14.51	14.26	14.5	14.28
FL684167_1	OLEA	13.55	13.61	13.21	13.4	13.6	13.27
FL684168_1	OLEA	12.79	11.9	13.86	13.55	13.87	13.38
FL684169_1	OLEA	10.42	6.84	9.6	9.52	9.83	7.93
FL684170_1	OLEA	8.28	6.34	6.68	4.65	8.38	4.24
FL684171_1	OLEA	12.71	13.01	13.11	12.81	13.27	12.69
FL684172_1	OLEA	13.05	12.87	12.27	12.1	12.52	11.68
FL684173_1	OLEA	14.47	15.24	14.54	14.35	14.75	14.3
FL684174_1	OLEA	13.84	15.21	12.45	13.56	12.84	13.29
FL684175_1	OLEA	14.06	14.08	12.64	14.5	12.71	14.35
FL684176_1	OLEA	12.62	11.05	11.65	12.8	12.21	11.81
FL684178_1	OLEA	9.83	6.34	6.66	6.7	8.47	5.85
FL684179_1	OLEA	10.12	4.6	6.81	7.13	8.64	5.97
FL684180_1	OLEA	8.86	5.98	6.26	6.14	7.6	5.53
FL684182_1	OLEA	11.76	15.68	9.68	8.46	9.91	7.3
FL684184_1	OLEA	13.96	10.75	13.16	10.51	13.49	10.01
FL684185_1	OLEA	7.11	13.74	7.24	8.9	8.6	4.32
FL684187_1	OLEA	13.7	13.46	13.13	13.1	13.28	12.85
FL684188_1	OLEA	13.69	13.53	13.44	13.73	13.58	13.4
FL684189_1	OLEA	14.57	15.09	14.17	14.4	14.2	14.13
FL684190_1	OLEA	13.41	15.19	10.57	11.11	11.13	10.33
FL684191_1	OLEA	11.09	13.94	12.03	11.71	12.28	10.05
FL684192_1	OLEA	10.81	11.09	10.43	11.12	11	10.39
FL684193_1	OLEA	14.54	14.85	14.64	14.84	14.64	14.78
FL684194_1	OLEA	14.95	15.55	15.09	15.63	15.28	15.56
FL684195_1	OLEA	14.38	13.97	15.04	15	15.04	14.65
FL684196_1	OLEA	13.45	5.13	5.8	7.45	6.41	5.55
FL684198_1	OLEA	13.24	13.85	12.35	13.31	12.63	13.19
FL684199_1	OLEA	10.05	4.16	6.93	7.31	8.91	5.95
FL684202_1	OLEA	13.39	12.79	14.26	14.05	14.21	13.06
FL684203_1	OLEA	12.38	13.54	12.27	12.95	12.31	12.71
FL684204_1	OLEA	14.43	14.69	14.43	15.21	14.62	14.85
FL684205_1	OLEA	14.36	13.7	15.22	14.99	15.27	14.77
FL684206_1	OLEA	12.76	13.05	12.97	13.06	13.16	12.79
FL684208_1	OLEA	14.61	13.82	12.94	12.69	13.29	12.46
FL684209_1	OLEA	15.34	15.11	14.97	14.87	14.88	14.63
FL684210_1	OLEA	14.13	13.63	14.8	14.48	14.71	14.26
FL684211_1	OLEA	14.14	14.92	12.12	12.52	12.2	12.04
FL684212_1	OLEA	14.27	13.73	14.87	14.65	14.88	14.61
FL684213_1	OLEA	13.62	13.97	12.42	13.13	11.96	13.55
FL684214_1	OLEA	15.34	13.46	15.39	15.05	15.3	15.04
FL684216_1	OLEA	14.2	13.13	14.55	14.53	14.6	14.38
FL684217_1	OLEA	14.49	14.89	13.35	13.98	13.28	13.71
FL684218_1	OLEA	4.84	4.68	5.78	6.89	5.89	5.68
FL684219_1	OLEA	14.6	15.03	13.28	14.03	13.28	13.82
FL684220_1	OLEA	14.49	14.26	13.54	14.35	13.44	13.85
FL684221_1	OLEA	14.7	14.6	14.45	14.64	14.37	14.6
FL684223_1	OLEA	14.91	15.24	15.52	15.49	15.45	15.33
FL684224_1	OLEA	14.33	14.49	14.27	14.89	14.38	14.65
FL684225_1	OLEA	14.81	14.96	13.52	14.57	12.97	14.64
FL684228_1	OLEA	12.16	12.99	11.95	12.51	12.35	12.43
FL684230_1	OLEA	14.96	12.34	14.81	14.57	14.74	14.45
FL684231_1	OLEA	14.46	14.62	14.18	14.2	13.99	14.59
FL684232_1	OLEA	11.37	13.12	11.07	11.96	11.46	11.32
FL684233_1	OLEA	6.92	6.08	6.79	7.05	6.51	6.87
FL684234_1	OLEA	11.68	12.64	11.88	12.4	12.18	11.84
FL684235_1	OLEA	12.03	12.26	11.41	12.19	11.82	12.03
FL684236_1	OLEA	13.86	14.46	13.75	14.02	13.67	13.79
FL684238_1	OLEA	14.79	15.28	14.28	14.59	14.2	14.62
FL684239_1	OLEA	14.57	15.09	13.34	14.11	13.38	13.62
FL684240_1	OLEA	12.68	14.6	10.97	11.59	11.45	10.49
FL684242_1	OLEA	14.81	15.04	14.65	15.07	14.75	14.97
FL684243_1	OLEA	14.49	15	13.4	14.14	13.38	13.78
FL684244_1	OLEA	14.4	6.47	14.79	14.68	14.71	14.75
FL684245_1	OLEA	15.14	12.34	15.12	15.04	15.13	14.83
FL684246_1	OLEA	15.22	14.73	14.77	14.64	14.85	14.28
FL684247_1	OLEA	13.61	14.66	13.23	14.09	13.41	13.72
FL684248_1	OLEA	14.79	15.05	15.3	15.25	15.26	15.12
FL684249_1	OLEA	14.45	14.98	13.21	14.03	13.21	13.82
FL684250_1	OLEA	13.52	14.35	13.05	13.65	13.31	13.29
FL684252_1	OLEA	15.39	14.88	14.94	14.81	15.08	14.59
FL684253_1	OLEA	13.68	14.59	13.5	13.93	13.7	13.82
FL684254_1	OLEA	15.07	14.7	14.73	14.47	14.64	14.36
FL684255_1	OLEA	6.07	6.83	8.83	7.2	7.97	7.52
FL684256_1	OLEA	14.5	15.02	13.31	14	13.33	13.58
FL684258_1	OLEA	13.07	13.2	12.84	11.88	11.93	12.91
FL684259_1	OLEA	12.09	5.71	7.25	9.58	8.09	6.87
FL684260_1	OLEA	5.92	5.42	5.69	6.47	6.76	5.34
FL684261_1	OLEA	14.41	14.87	13.84	14.25	13.9	14.2
FL684262_1	OLEA	5.19	4.59	5.28	5.56	5.56	5.55
FL684263_1	OLEA	14.9	13.26	14.88	14.35	14.7	14.59
FL684264_1	OLEA	6.52	6.2	6.83	6.92	6.72	6.99
FL684265_1	OLEA	14.59	14.61	13.34	14.04	13.42	13.84
FL684266_1	OLEA	14.58	12.95	14.83	14.03	14.67	13.84
FL684267_1	OLEA	13.04	14.04	12.69	13.36	12.87	13.13
FL684269_1	OLEA	10.45	8.36	9.45	11.76	10.05	10.27
FL684270_1	OLEA	8.14	5.98	13.75	13.46	13.55	11.04
FL684271_1	OLEA	11.12	8.28	10.31	9.2	10.67	8.47
FL684273_1	OLEA	13.25	14.93	13.05	13.7	13.14	13.31
FL684274_1	OLEA	13.24	13.91	13.71	13.54	13.77	13.46
FL684275_1	OLEA	11.31	11.98	10.23	10.15	10.85	9.69
FL684276_1	OLEA	14.11	7.66	14.7	14.88	14.71	14.71
FL684277_1	OLEA	14.38	14.63	14.57	14.38	14.16	14.35
FL684278_1	OLEA	12.5	13.68	12.31	12.07	12.3	11.45
FL684279_1	OLEA	9.9	11.68	10.85	11.06	11.57	9.88
FL684280_1	OLEA	7.43	6.09	8.01	7.8	7.47	7.72
FL684282_1	OLEA	15.43	13.42	15.44	15.31	15.39	15
FL684283_1	OLEA	12.41	12.8	12.36	13.14	12.64	13.08
FL684284_1	OLEA	5.79	5.7	5.41	5.56	5.03	5.59
FL684285_1	OLEA	14.27	12.52	12.71	12.56	12.54	12.35
FL684286_1	OLEA	5.26	6.55	5.37	5.94	5.49	5.59
FL684287_1	OLEA	5.7	5.9	6.04	5.96	6.23	5.73
FL684288_1	OLEA	15.49	13.91	15.46	15.33	15.43	15.23
FL684289_1	OLEA	10.79	11.45	8.81	10.62	9.7	8.79
FL684290_1	OLEA	12.38	7.74	9.35	10.3	9.95	9.47
FL684291_1	OLEA	15.46	13.86	15.45	15.48	15.41	15.26
FL684292_1	OLEA	12.25	12.65	10.47	10.49	10.66	10.43
FL684293_1	OLEA	14.01	11.77	13.72	12.95	13.19	13.63
FL684295_1	OLEA	13.59	14.97	13.79	14.08	13.87	13.85
FL684296_1	OLEA	13.53	13.35	13.39	13.14	13.78	12.69
FL684297_1	OLEA	10.55	7.58	10.22	10.3	10.91	9.81
FL684298_1	OLEA	13.45	12.66	12.46	13.17	12.96	12.79
FL684299_1	OLEA	13.31	14.57	12.7	13.64	13.04	13.33
FL684300_1	OLEA	15.3	15.47	15.31	15.27	15.09	15.54
FL684301_1	OLEA	11.31	11.51	11.9	12.11	12.35	11.94
FL684302_1	OLEA	14.54	14.34	13.59	14.31	13.62	14.31
FL684303_1	OLEA	12.74	14.25	9.5	10.19	9.83	9.58
FL684304_1	OLEA	11.14	4.22	11.58	12.71	12.13	12.15
FL684305_1	OLEA	11.48	11.98	11.44	10.78	10.8	11.64
FL684306_1	OLEA	13.69	12.43	12.79	11.19	13.07	10.08
FL684307_1	OLEA	13.92	11.09	14.22	12.84	14.31	13.23
FL684308_1	OLEA	14.9	10.26	14.3	13.16	14.36	12.52
FL684309_1	OLEA	10.33	6.73	10.14	10.03	10.82	8.58
FL684311_1	OLEA	14.97	10.47	14.56	13.35	14.55	12.79
FL684312_1	OLEA	13.4	13.62	12.7	13.39	12.81	13.16
FL684313_1	OLEA	12.28	5.5	11.89	11.2	11.27	11.23
FL684314_1	OLEA	13.84	14.61	14.02	13.86	14.08	13.86
FL684315_1	OLEA	10.81	11.73	11.42	12.36	11.78	12.13
FL684316_1	OLEA	12.94	11.8	12.39	11.82	12.16	11.3
FL684317_1	OLEA	12.32	14.62	13.12	12.5	12.88	12.77
FL684318_1	OLEA	14.1	11.21	14.27	13.03	14.34	13.47
FL684319_1	OLEA	5.45	5.71	5.81	5.58	5.61	6.65
FL684320_1	OLEA	12.55	7.94	13.49	12.45	13.76	12.39
FL684321_1	OLEA	5.04	4.38	5.01	4.85	4.88	4.64
FL684322_1	OLEA	7.14	5.59	6.48	5.97	6.1	7.06
FL684323_1	OLEA	15.12	15.14	14.58	14.59	14.47	14.84
FL684324_1	OLEA	12.32	11.34	11.52	12.78	11.9	12.45
FL684325_1	OLEA	5.13	5.71	5.24	5.52	5.23	5.34
FL684326_1	OLEA	13.68	14.46	13.72	13.16	12.81	14.11
FL684327_1	OLEA	13.17	14.44	9.31	8.6	10.65	6.74
FL684328_1	OLEA	13.76	14.51	13.24	13.43	13.55	13.48
FL684329_1	OLEA	11.1	10.23	13.76	14.1	14.1	13.87
FL684330_1	OLEA	13.62	11.99	12.34	11.85	12.05	11.58
FL684331_1	OLEA	5.45	6.01	8.51	10.27	9.65	8.62
FL684332_1	OLEA	5.89	4.35	5.55	5.29	5.66	5.69
FL684333_1	OLEA	12.88	13.33	12.67	11.46	11.85	12.74
FL684334_1	OLEA	11.29	11.61	11.82	12.75	12.11	12.66
FL684335_1	OLEA	9.72	5.25	10.75	11.88	10.97	11.41
FL684336_1	OLEA	6.35	4.36	6.22	6.51	5.95	6
FL684337_1	OLEA	12.87	13.6	13.26	12.78	13.29	12.57
FL684339_1	OLEA	13.04	14.38	9.19	8.55	10.21	6.82
FL684340_1	OLEA	15.25	14.88	14.81	14.77	14.84	14.6
FL684341_1	OLEA	13.52	13.48	13.03	12.27	12.16	12.86
FL684342_1	OLEA	8.9	7.91	8.28	8.47	8.26	8.3
FL684343_1	OLEA	10.92	11.55	11.15	11.75	11.29	11.41
FL684344_1	OLEA	4.98	5.31	5.85	5.13	5.66	6.01
FL684345_1	OLEA	12.18	11.73	12.33	12.54	12.47	12.15
FL684346_1	OLEA	15.33	14.77	14.79	14.77	14.9	14.57
FL684347_1	OLEA	13.96	11.28	13.86	12.83	14.13	13.25
FL684348_1	OLEA	15.37	15.54	15.33	15.3	14.88	15.57
FL684349_1	OLEA	13.23	14.65	9.75	8.9	10.63	7.44
FL684350_1	OLEA	10.38	13.25	8.7	9.67	9.75	7.93
FL684351_1	OLEA	14.39	13.82	13.01	13.51	13.37	13.17
FL684352_1	OLEA	12.34	8.97	12.48	11.26	12.13	11.64
FL684353_1	OLEA	15.04	14.51	14.52	14.11	14.3	13.96
FL684354_1	OLEA	12.85	9.99	12.9	11.52	12.5	11.8
FL684355_1	OLEA	10.77	8.81	10.46	10.74	10.84	10.5
FL684357_1	OLEA	10.99	4.85	6.14	5.74	6.46	5.52
FL684358_1	OLEA	13.92	13.67	13.4	12.67	12.72	13.17
FL684359_1	OLEA	9.76	6.31	5.99	6.25	5.83	5.97
FL684360_1	OLEA	12.75	12.22	12.71	12.84	12.9	13.05
FL684361_1	OLEA	12.76	11.15	12.07	12.04	12.41	11.94
FL684362_1	OLEA	11.96	11.9	12.05	13.06	12.37	13.09
FL684363_1	OLEA	13.66	13.06	12.9	13.34	13.42	12.95
FL684364_1	OLEA	9.53	7.26	7.75	7.62	9.46	6.38
FL684365_1	OLEA	15.14	14.73	14.7	14.42	14.46	14.43
FL684366_1	OLEA	14.25	13.31	13.53	12.19	13.82	11.79
FL684367_1	OLEA	11.83	9.6	13.27	11.63	13.48	9.95
FL684368_1	OLEA	14.22	13.51	12.74	13.45	13.18	13
FL684369_1	OLEA	14.6	14.25	14.07	13.79	14.1	13.64
FL684370_1	OLEA	4.47	4.92	4.73	5.09	4.56	4.38
FL684371_1	OLEA	12.16	10.47	10.46	11.16	11.05	10.74
FL684373_1	OLEA	9.31	8.41	8.27	8.53	8.25	7.93
FL684374_1	OLEA	11.73	9.98	10.89	12.78	11.04	11.54
FL684375_1	OLEA	13.9	13.98	12.49	14.34	12.66	14.27
FL684376_1	OLEA	7.72	6.55	8.17	8.29	8.2	8.33
FL684377_1	OLEA	11.6	8.76	10.66	9.28	10.95	8.06
FL684378_1	OLEA	15.21	14.61	14.67	14.48	14.7	14.43
FL684379_1	OLEA	14.44	14.4	14.26	14.19	14.25	14.14
FL684380_1	OLEA	4.26	3.93	4.15	4.13	4.42	4.24
FL684381_1	OLEA	13.13	8.89	7.64	7.98	8.59	7.17
FL684382_1	OLEA	10.38	7.65	10.13	9.79	10.98	9.74
FL684383_1	OLEA	14.08	14.91	12.49	12.97	12.77	12.5
FL684384_1	OLEA	10.3	11.09	9.65	9.88	9.84	9.81
FL684385_1	OLEA	12.33	10.92	12.38	12.17	12.87	11.88
FL684386_1	OLEA	6.22	5.64	6.78	6.5	6.36	6.47
FL684387_1	OLEA	8.08	7.22	7.77	7.84	7.95	8.05
FL684388_1	OLEA	4.96	4.29	5	5.05	5.05	5.09
FL684389_1	OLEA	14.19	14.21	13.85	13.52	13.46	13.69
FL684390_1	OLEA	13.95	13.9	13.53	13.19	13.13	13.43
FL684391_1	OLEA	12.59	13.53	12.49	12.41	12.77	12.33
FL684392_1	OLEA	13.16	10.18	11.1	11.85	11.6	5.43
FL684393_1	OLEA	14.04	14.05	13.06	13.49	13.26	13.49
FL684394_1	OLEA	14.49	12.27	14.12	14.52	14.12	14.6
FL684395_1	OLEA	15.04	14.86	14.69	14.58	14.47	14.53
FL684396_1	OLEA	6.02	4.93	6.63	7	6.27	6.4
FL684397_1	OLEA	10.1	6.42	9.95	10.4	10.71	9.5
FL684398_1	OLEA	14.26	15.18	12.93	15.39	13.39	15.2
FL684399_1	OLEA	6.68	15.35	7.81	7.35	7.76	6.93
FL684400_1	OLEA	8.92	5.31	8.67	9.38	9.66	8.32
FL684401_1	OLEA	12.06	11.15	12.07	12.13	12.33	11.95
FL684402_1	OLEA	9.68	6.48	9.44	9.8	10.18	8.96
FL684403_1	OLEA	11.98	11.83	11.05	11.79	11.68	11.25
FL684404_1	OLEA	13.68	13.39	13.7	13.8	13.63	13.8
FL684405_1	OLEA	11.21	10.89	10.21	10.93	10.82	10.71
FL684406_1	OLEA	12.21	11.78	12.26	12.46	12.56	12.11
FL684407_1	OLEA	13.49	12.84	13.26	13.46	13.52	13.46
FL684408_1	OLEA	10.6	10.7	10.64	10.34	11.32	10.1
FL684409_1	OLEA	13.33	14.1	13.36	13.75	13.46	13.7
FL684410_1	OLEA	12.85	11.82	13.7	12.98	13.78	13.16
FL684411_1	OLEA	5.76	4.45	5.24	5.31	4.95	5.21
FN997680_1	OLEA	15.34	15.33	15.21	14.99	14.63	15.29
FN997681_1	OLEA	15.33	15.38	15.33	15.2	15	15.33
FN997682_1	OLEA	12.1	12.49	13.12	12.4	13.26	12.37
FN997683_1	OLEA	15.27	15.3	15.12	14.84	14.56	15.21
FN997684_1	OLEA	3.88	4.58	3.92	4	4.25	3.91
FN997685_1	OLEA	14.62	14.86	14.57	14.3	14.03	14.58
FN997686_1	OLEA	15.14	15.37	15.02	14.9	14.6	15.04
FN997687_1	OLEA	13.11	12.54	13.39	13.29	13.52	13.39
FN997689_1	OLEA	10.23	10.23	10.13	11.2	10.84	10.45
FN997690_1	OLEA	10.09	5.57	11.64	11.08	12.56	10.91
FN997691_1	OLEA	4.96	4.94	5.33	5.12	4.78	5.21
FN997692_1	OLEA	13.82	14.32	13.42	14.03	13.6	13.83
FN997693_1	OLEA	12.53	10.07	12.27	12.18	12.41	12.22
FN997694_1	OLEA	15.4	15.29	15.3	14.97	14.82	15.32
FN997695_1	OLEA	15.49	15.64	15.52	15.43	15.47	15.59
FN997696_1	OLEA	15.42	15.48	15.3	15.27	15.04	15.38
FN997697_1	OLEA	15.02	13.89	14.6	14.41	14.41	14.7
FN997698_1	OLEA	12.23	11.61	12.74	12.67	12.92	12.53
FN997699_1	OLEA	15.36	15.36	15.28	15.15	15.02	15.32
FN997700_1	OLEA	13.43	13.67	13.02	13.04	13.22	12.79
FN997701_1	OLEA	8.31	8.03	8.6	8.66	8.65	8.67
FN997702_1	OLEA	15.46	15.52	15.43	15.25	14.83	15.48
FN997703_1	OLEA	14.44	14.55	14.62	14.57	14.73	14.73
FN997704_1	OLEA	4.86	5.01	5.03	5.2	4.87	5.41
FN997705_1	OLEA	11.71	12.05	11.61	11.67	12.01	11.57
FN997706_1	OLEA	6.63	6.73	7.02	6.79	6.77	6.61
FN997707_1	OLEA	6.9	5.9	6.46	7.2	6.95	6.74
FN997708_1	OLEA	10	9.55	9.71	10.1	10.47	10.04
FN997709_1	OLEA	15.31	15.37	15.2	15.06	14.72	15.33
FN997710_1	OLEA	12.97	12.69	13.45	13.28	13.41	13.46
FN997711_1	OLEA	15.34	15.47	15.38	15.25	15.13	15.43
FN997712_1	OLEA	5.03	6.18	4.91	4.76	4.69	4.99
FN997713_1	OLEA	9.12	9.42	9.42	10.31	10.35	9.01
FN997714_1	OLEA	15.45	15.48	15.51	15.53	15.4	15.53
FN997715_1	OLEA	13.21	13.21	12.2	12.21	11.91	12.8
FN997716_1	OLEA	12.02	8.4	8.29	10.86	9.2	8.97
FN997718_1	OLEA	11.6	9.84	11.26	11.43	11.72	10.64
FN997719_1	OLEA	7.73	5.84	8.59	9.26	9.46	7.72
FN997720_1	OLEA	10.25	7.13	11.89	12.4	11.96	11.53
FN997721_1	OLEA	10.28	11.26	11.3	11.96	11.46	11.26
FN997722_1	OLEA	11.18	5.98	10.17	12.22	11.19	12.21
FN997723_1	OLEA	13.09	12.65	13.41	13.15	13.47	13.41
FN997724_1	OLEA	15.47	15.55	15.47	15.35	15.34	15.52
FN997725_1	OLEA	14.95	14.66	14.61	14.53	14.62	14.62
FN997727_1	OLEA	9.21	5.81	9.04	9.22	10.21	8.82
FN997728_1	OLEA	13.46	14.39	9.65	11	10.2	9.83
FN997729_1	OLEA	12.52	12.52	12.33	13.18	12.13	13.69
FN997732_1	OLEA	14.72	14.67	14.89	14.98	14.91	15.04
FN997734_1	OLEA	13.95	13.95	12.61	12.28	12.73	12.74
FN997736_1	OLEA	12.51	11.35	12.14	12.16	12.62	12.55
FN997738_1	OLEA	6.53	4.71	6.34	6.27	6.79	6.46
FN997739_1	OLEA	12.7	12.14	11.78	11.45	12.35	11.63
FN997740_1	OLEA	12.76	13.3	13.16	13.4	13.22	13.97
FN997742_1	OLEA	10.21	8.99	10.88	10.56	11.18	10.13
FN997743_1	OLEA	12.26	10.6	11.92	11.9	12.46	12.03
FN997744_1	OLEA	15.38	15.54	15.38	15.32	14.94	15.35
FN997745_1	OLEA	15.36	15.44	15.39	15.37	15.31	15.44
FN997746_1	OLEA	10.04	9.66	11.13	11.75	11.45	11.15
FN997747_1	OLEA	7.23	5.19	7.54	8.31	8.64	6.98
FN997748_1	OLEA	15.22	15.26	15.17	15.07	14.8	15.29
FN997749_1	OLEA	11.08	12.07	12.01	12.52	12.12	12.01
FN997750_1	OLEA	13.83	13.87	13.82	14.1	13.86	13.85
FN997752_1	OLEA	15.39	15.34	15.39	15.27	15.17	15.44
FN997753_1	OLEA	15.36	15.48	15.33	15.36	15.02	15.51
FN997754_1	OLEA	15.34	15.44	15.38	15.35	14.97	15.48
FN997755_1	OLEA	12.7	13.23	13.16	13.98	13.46	14.27
FN997757_1	OLEA	11.62	8.1	12.09	12.93	12.7	12.44
FN997759_1	OLEA	15.16	15.38	15.12	15.36	15.02	15.04
FN997760_1	OLEA	11.01	12.36	9.75	10.9	10.46	10.18
FN997761_1	OLEA	13.8	14.1	13.96	14.29	14.17	14.33
FN997762_1	OLEA	15.34	14.95	15.1	15.12	15.18	14.99
FN997763_1	OLEA	15.3	15.4	15.27	15.18	14.85	15.41
FN997764_1	OLEA	13.12	13.14	13.36	13.26	13.84	13.04
FN997765_1	OLEA	13.66	13.59	14.01	13.79	13.97	14.01
FN997767_1	OLEA	14.23	13.62	13.91	14.41	13.91	14.49
FN997768_1	OLEA	15.61	15.54	15.57	15.52	15.47	15.51
FN997769_1	OLEA	12.59	13.27	12.5	13.21	12.73	13.05
FN997770_1	OLEA	15.35	15.42	15.2	15.09	14.72	15.49
FN997771_1	OLEA	15.39	15.43	15.34	15.37	15	15.56
FN997772_1	OLEA	15.47	15.52	15.43	15.31	15.1	15.48
FN997774_1	OLEA	5.68	6.3	6.65	6.52	6.25	6.63
FN997775_1	OLEA	15.04	14.5	14.5	14.28	14.42	14.25
FN997777_1	OLEA	15.4	15.42	15.41	15.33	15.37	15.48
FN997779_1	OLEA	5.12	8.21	6.13	8.87	7.2	6.23
FN997780_1	OLEA	11.9	12.35	11.98	13.45	12.11	12.16
FN997782_1	OLEA	9.1	6.19	8.68	12.27	9.54	12.07
FN997783_1	OLEA	9.31	11.28	8.65	10.89	9.48	10.61
FN997784_1	OLEA	13.34	12.14	13.58	12.66	12.92	13.51
FN997786_1	OLEA	13.75	12.95	13.38	12.72	13.44	13.8
FN997787_1	OLEA	6.82	5.49	7.46	8.25	8.49	6.78
FN997788_1	OLEA	15.32	15.43	15.3	15.2	14.89	15.36
FN997789_1	OLEA	9.91	9.56	9.75	9.94	10.46	10.27
FN997790_1	OLEA	15.5	15.57	15.62	15.64	15.5	15.7
FN997791_1	OLEA	5.14	5.18	5.14	5.56	5.2	5.16
FN997792_1	OLEA	10.56	7.88	8.94	9.2	10.04	8.28
FN997793_1	OLEA	11.9	12.02	12.56	12.9	12.68	12.48
FN997794_1	OLEA	15.15	15.36	15	14.89	14.39	15.15
FN997796_1	OLEA	13.27	13.67	12.99	12.31	11.78	13.61
FN997797_1	OLEA	10.86	10.21	10.4	9.68	9.36	10.6
FN997798_1	OLEA	12.25	11.47	12.41	12.18	11.79	12.88
FN997799_1	OLEA	9.59	11.14	8.43	10.57	9.37	9.39
FN997800_1	OLEA	14.36	15.09	13.96	14.41	14.05	14.31
FN997801_1	OLEA	14.92	14.41	15.1	15.25	15.17	15.27
FN997802_1	OLEA	15.42	15.41	15.48	15.39	15.31	15.4
FN997803_1	OLEA	11.12	11.16	11.9	12.43	12.04	11.86
FN997804_1	OLEA	15.39	15.42	15.31	15.18	14.96	15.37
FN997805_1	OLEA	6.12	4.52	6.45	6.28	6.1	6.23
FN997806_1	OLEA	13.96	13.55	13.24	13.06	13.08	12.92
FN997807_1	OLEA	12.41	14.14	12.25	13.11	12.51	12.82
FN997809_1	OLEA	11.59	11.75	11.39	11.65	11.99	11.11
FN997810_1	OLEA	15.27	15.39	15.15	15.05	14.75	15.27
FN997812_1	OLEA	12.16	12.57	13.17	12.45	13.4	12.2
FN997814_1	OLEA	9.54	6.88	8.99	9.45	10.1	8.47
FN997817_1	OLEA	13.9	10.26	12.02	12.06	12.71	12.9
FN997818_1	OLEA	4.14	5.66	4.32	4.4	4.56	4.11
FN997820_1	OLEA	11.04	10.09	10.86	10.78	11.35	10.33
FN997821_1	OLEA	11.62	11.71	11.16	12.67	11.67	11.4
FN997823_1	OLEA	12.66	12.42	13.04	12.83	13.14	12.77
FN997824_1	OLEA	11.92	11.4	11.72	12.32	12.21	12.32
FN997825_1	OLEA	13.02	12.76	13.4	13.16	13.5	13.4
FN997827_1	OLEA	11.19	7.97	9.92	11.59	10.39	11.06
FN997828_1	OLEA	12.39	12.57	11.63	10.82	10.95	12.09
FN997829_1	OLEA	13.62	12.92	12.04	12.82	12.35	12.58
FN997830_1	OLEA	15.26	15.34	15.25	15.25	15.08	15.29
FN997831_1	OLEA	15.37	15.37	15.4	15.28	15.19	15.49
FN997834_1	OLEA	13.28	14.15	9.37	10.53	9.87	9.02
FN997835_1	OLEA	13.13	12.73	13.48	13.37	13.4	13.6
FN997836_1	OLEA	13.26	13.49	13.68	13.32	13.38	13.69
FN997837_1	OLEA	12.57	11.32	12.05	11.96	12.65	12.43
FN997838_1	OLEA	13.53	13.64	12.44	12.97	12.65	12.79
FN997839_1	OLEA	14.03	13.57	14.24	14.34	13.63	14.72
FN997840_1	OLEA	9.58	6.67	9.52	8.64	9.87	8.73
FN997841_1	OLEA	11.45	9.5	11.2	11.05	11.67	10.84
FN997842_1	OLEA	11.86	6.09	9.32	9.46	10.41	8.74
FN997843_1	OLEA	9.73	4.92	9.34	9.57	10.3	8.86
FN997844_1	OLEA	9.27	9.93	9.44	11.14	10.44	10.24
FN997845_1	OLEA	15.5	15.59	15.46	15.38	15.27	15.46
FN997846_1	OLEA	6.38	7.21	6.41	6.97	6.51	6.32
FN997848_1	OLEA	8.84	7.37	9.22	10.02	9.81	9.43
FN997849_1	OLEA	12.5	11.32	12.14	12.52	12.5	12.24
FN997850_1	OLEA	10.92	7.35	11.42	12.15	12.08	11.74
FN997851_1	OLEA	8.88	11.91	7.89	11.05	9.34	9.79
FN997852_1	OLEA	12.63	12.31	13.12	13.03	13.23	13.04
FN997853_1	OLEA	15.22	15.46	15.37	15.33	15.25	15.33
FN997854_1	OLEA	7.66	5.89	7.84	7.46	7.86	7.73
FN997855_1	OLEA	15.24	15.28	15.19	14.99	14.86	15.36
FN997856_1	OLEA	11.09	9.52	13.66	14.08	13.69	13.93
FN997857_1	OLEA	12.17	13.05	12.59	12.27	12.73	11.82
FN997858_1	OLEA	12.96	13.65	12.79	13.23	12.73	13.37
FN997860_1	OLEA	11.99	12.21	12.29	12.79	12.67	12.66
FN997861_1	OLEA	15.51	15.57	15.55	15.45	15.38	15.44
FN997862_1	OLEA	14.89	14.49	15.07	15.17	15.03	15.23
FN997863_1	OLEA	15.45	15.36	15.52	15.62	15.42	15.64
FN997864_1	OLEA	11.61	12.93	10	11.66	10.79	10.92
FN997866_1	OLEA	10.96	10.6	11.04	10.32	10.51	11.43
FN997867_1	OLEA	13.28	12.21	12.55	13.01	12.88	13.09
FN997868_1	OLEA	7.5	6.57	8	8.61	9.06	7.42
FN997869_1	OLEA	8.67	6.62	7.59	6.56	6.99	8.54
FN997870_1	OLEA	8.56	7.17	8.18	9.26	8.93	7.54
FN997871_1	OLEA	14.6	14.24	14.6	14.71	14.28	14.91
FN997872_1	OLEA	13.2	11.1	11.44	10.93	11.68	11.16
FN997873_1	OLEA	8.7	11.61	7.66	11.08	9.13	9.65
FN997874_1	OLEA	11.8	11.34	11.65	12.41	12.12	11.91
FN997875_1	OLEA	11.8	8.96	12.14	13.08	12.29	12.13
FN997876_1	OLEA	10.47	6.53	9.95	10.12	10.86	9.57
FN997878_1	OLEA	11.97	12.09	11.96	13.46	12.02	12.25
FN997879_1	OLEA	14.14	14.02	14.37	14.32	14.31	14.1
FN997880_1	OLEA	9.94	7.11	9.42	9.59	10.2	9.29
FN997881_1	OLEA	12.9	12.81	12.05	12.68	12.39	12.2
FN997882_1	OLEA	12.5	12.66	11.45	11.73	11.8	10.99
FN997883_1	OLEA	15.01	15.19	14.78	14.61	14.35	15.09
FN997884_1	OLEA	13.44	12.96	13.76	13.78	12.98	14.3
FN997886_1	OLEA	7.45	9.91	6.34	9.95	7.37	8.75
FN997887_1	OLEA	11.32	11.7	11.61	11.03	10.91	11.58
FN997888_1	OLEA	15.41	15.4	15.15	14.79	14.64	15.18
FN997889_1	OLEA	11.57	11.59	11.27	11.27	11.57	10.9
FN997890_1	OLEA	8.98	8.41	8.47	9.52	9.55	8.05
FN997891_1	OLEA	11.42	8.23	11.87	12.7	12.48	12.2
FN997892_1	OLEA	15.04	15.25	14.61	14.47	13.61	15.14
FN997893_1	OLEA	6.61	7.33	7.63	8.67	9.23	8.06
FN997894_1	OLEA	12.98	12.48	13.44	13.48	13.56	13.2
FN997895_1	OLEA	15.38	15.44	15.43	15.33	15.35	15.4
FN997896_1	OLEA	10.92	10.35	11.82	11.76	12.33	11.46
FN997897_1	OLEA	15.61	15.59	15.59	15.55	15.45	15.54
FN997898_1	OLEA	13.72	12.85	13.44	12.75	13.53	13.77
FN997900_1	OLEA	10.52	9.58	10.44	9.81	9.98	10.48
FN997901_1	OLEA	6.33	4.92	6.27	6.79	6.54	6.76
FN997903_1	OLEA	14.72	11.49	14.74	14.72	14.61	15.05
FN997905_1	OLEA	13.63	13.81	14.07	13.89	14.16	13.96
FN997906_1	OLEA	15.43	15.36	15.32	15.03	14.84	15.39
FN997907_1	OLEA	12.23	11.65	12.93	13.19	13.09	13.49
FN997908_1	OLEA	12.65	11.86	12.7	13.06	13.17	12.86
FN997909_1	OLEA	9.61	5.39	9.35	9.49	10.26	8.85
FN997910_1	OLEA	13.54	13.68	14	13.92	13.84	14.04
FN997911_1	OLEA	12.88	12.59	13.27	13.08	13.31	13.3
FN997912_1	OLEA	11.43	10.55	11.37	11.52	11.84	10.7
FN997913_1	OLEA	9.57	9.44	9.82	10.36	10.52	9.5
FN997915_1	OLEA	9.52	10.57	10.19	10.48	10.64	9.27
FN997916_1	OLEA	11.8	10.59	11.68	11.96	11.99	12.12
FN997917_1	OLEA	12.88	12.49	13.22	12.99	13.33	13.06
FN997918_1	OLEA	15.32	15.44	15.29	15.16	14.92	15.3
FN997919_1	OLEA	4.49	5.61	4.57	5.98	4.9	4.76
FN997920_1	OLEA	12.28	11.12	11.63	12.2	11.99	12.02
FN997921_1	OLEA	12.23	10.24	10.44	10.45	10.86	10.09
FN997922_1	OLEA	7.44	14.76	6.27	5.2	6.84	4.97
FN997923_1	OLEA	15.36	15.44	15.27	15.33	14.81	15.5
FN997924_1	OLEA	8.33	7.32	7.91	8.89	8.86	7.68
FN997926_1	OLEA	13.34	11.58	11.4	10.73	11.71	11.2
FN997927_1	OLEA	13.08	12.69	13.41	13.41	13.43	13.58
FN997929_1	OLEA	15.58	15.14	14.84	15.17	13.99	15.34
FN997931_1	OLEA	12.59	12.08	11.8	12.3	12.32	12.07
FN997932_1	OLEA	11.38	10.5	11.22	11.31	11.53	10.54
FN997935_1	OLEA	10.02	9.29	9.81	10	10.41	9.78
FN997936_1	OLEA	8.18	4.7	8.41	8.8	9.23	7.13
FN997938_1	OLEA	14.21	13.93	13.03	13.68	13.03	13.74
FN997939_1	OLEA	13.93	14.24	14.09	14.21	14.12	14.4
FN997940_1	OLEA	10.59	10.9	11.18	10.84	11.33	10.36
FN997945_1	OLEA	11.72	11.01	11.22	11.03	11.98	10.58
FN997946_1	OLEA	10.58	10.55	10.57	11.28	10.86	11.08
FN997948_1	OLEA	12.31	11.45	11.91	12.39	12.42	12.4
FN997949_1	OLEA	12.87	13.37	12.49	12.51	12.58	12.22
FN997951_1	OLEA	10.03	10.3	9.87	10.88	10.76	9.92
FN997952_1	OLEA	13.35	11.31	11.69	11.03	11.95	11.47
FN997953_1	OLEA	10.32	10.56	10.14	11.02	10.86	10.11
FN997955_1	OLEA	15.28	15.27	15.28	14.99	14.82	15.31
FN997956_1	OLEA	13.5	12.78	13.12	12.62	13.37	13.43
FN997957_1	OLEA	11.93	9.57	11.35	11.05	11.53	11.37
FN997958_1	OLEA	15.43	15.52	15.35	15.29	15.12	15.54
FN997959_1	OLEA	13.84	14.19	14.03	14.11	13.9	14.24
FN997961_1	OLEA	11.19	10.08	10.98	11.06	11.67	10.78
FN997963_1	OLEA	9.54	10.43	10.57	10.66	11.21	9.63
FN997964_1	OLEA	15.47	15.5	15.53	15.46	15.49	15.52
FN997965_1	OLEA	10.69	10.37	11.19	10.95	11.61	10.9
FN997966_1	OLEA	15.11	15.16	14.97	14.73	14.49	15.16
FN997970_1	OLEA	13.07	13.45	13.37	13.18	13.45	12.98
FN997974_1	OLEA	13.31	13.99	13.68	14.01	13.97	13.98
FN997975_1	OLEA	8.03	8.56	7.78	8.84	8.78	7.42
FN997977_1	OLEA	9.86	7.33	9.56	10.03	10.36	9.69
FN997979_1	OLEA	13.36	13.05	13.59	13.48	13.57	13.68
FN997981_1	OLEA	11	9.98	10.73	11.42	11.45	11
FN997982_1	OLEA	13.81	14.05	14.14	14.33	14.35	14.21
FN997985_1	OLEA	11.34	10.79	11.19	11.58	11.65	11.32
FN997986_1	OLEA	12.78	7.19	12.58	13.17	12.71	13.29
FN997987_1	OLEA	8.73	10.42	7.12	9.61	8.18	8.15
FN997989_1	OLEA	4.35	4.77	4.61	4.6	4.62	4.21
FN997990_1	OLEA	15.26	15.39	15.25	15.07	14.76	15.35
FN997992_1	OLEA	10.68	11.09	11	10.8	11.15	10.68
FN997993_1	OLEA	14.18	14.38	14.63	14.82	14.72	14.57
FN997994_1	OLEA	15.11	15.28	15.11	14.92	14.56	15.19
FN997996_1	OLEA	12.04	13.77	11.83	12.62	12.21	12.69
FN997998_1	OLEA	6.9	7.43	6.94	7.76	7.57	6.57
FN998000_1	OLEA	12.91	9.72	11.86	10.91	12.17	9.66
FN998002_1	OLEA	13.44	13.79	13.32	13.19	13.34	12.91
FN998003_1	OLEA	6.03	5.36	5.65	6.35	6.5	5.73
FN998004_1	OLEA	15.5	15.53	15.52	15.41	15.44	15.5
FN998010_1	OLEA	12.91	12.79	13.34	13.4	13.46	13.4
FN998011_1	OLEA	9.25	8.14	9.55	9.79	9.88	9.65
FN998012_1	OLEA	8.05	7.05	7.4	8.12	8.58	7.82
FN998013_1	OLEA	12.21	11.59	12.39	13.15	12.74	13.04
FN998014_1	OLEA	11.09	9.44	11.71	11.45	11.99	11.27
FN998016_1	OLEA	12.04	13.1	12.58	12.7	12.7	12.6
FN998017_1	OLEA	10.42	9.05	10.67	11.93	11.32	11.91
FN998018_1	OLEA	6.44	6.57	6.15	7.82	6.91	6.61
FN998019_1	OLEA	11.64	13.55	12.21	12.5	12.63	12.28
FN998020_1	OLEA	15.07	14.75	14.67	14.74	14.6	14.77
FN998021_1	OLEA	15.3	15.35	15.19	15.11	14.7	15.35
FN998022_1	OLEA	9.3	9.98	9.57	11.12	10.59	10.23
FN998023_1	OLEA	12.88	12.63	13.43	13.32	13.46	13.38
FN998024_1	OLEA	15.31	15.27	15.38	15.3	15.15	15.42
FN998025_1	OLEA	10.79	11.53	10.97	11.04	11.15	9.86
FN998027_1	OLEA	10.77	9.98	10.85	11.61	11.21	11.22
FN998028_1	OLEA	15.43	15.55	15.44	15.46	15.33	15.52
FN998029_1	OLEA	8.32	7.09	7.91	8.59	8.85	8.11
FN998030_1	OLEA	6.23	5.02	9.13	8.72	8.98	8.31
FN998032_1	OLEA	7.81	6.22	7.06	9.07	7.87	7.01
FN998033_1	OLEA	5.43	6.43	5.54	5.54	5.91	5.39
FN998034_1	OLEA	12.63	11.59	10.9	10.54	11.05	10.92
FN998035_1	OLEA	13.37	12.63	11.54	12.78	11.98	12.51
FN998036_1	OLEA	7.19	8.9	6.72	9.42	7.77	8.05
FN998038_1	OLEA	11.55	8.52	11.96	12.6	12.6	12.3
FN998041_1	OLEA	12.39	12.17	12.77	14.27	12.71	14.35
FN998042_1	OLEA	9.96	10.78	10.77	11.4	10.92	10.62
FN998044_1	OLEA	13.89	13.81	14.13	13.98	14.11	14.12
FN998046_1	OLEA	11.45	12.57	9.88	11.16	10.64	10.33
FN998047_1	OLEA	7.51	8.04	7.16	8.31	8.14	6.37
FN998049_1	OLEA	10.07	8.21	10.82	11.1	11.15	10.42
FN998050_1	OLEA	14.39	14.43	14.08	14.31	13.45	14.41
FN998051_1	OLEA	15.27	15.44	15.18	15.19	14.82	15.3
FN998053_1	OLEA	6.85	6.03	7.55	8.37	8.6	6.67
FN998057_1	OLEA	14.87	14.26	15.17	15.36	15.25	15.38
FN998061_1	OLEA	12.94	12.08	13.31	12.42	12.44	13.23
FN998062_1	OLEA	15.49	15.47	15.6	15.5	15.39	15.53
FN998063_1	OLEA	13.87	14.7	13.53	13.91	13.45	13.91
FN998064_1	OLEA	12.5	13.18	12.25	12.57	12.59	12.55
FN998065_1	OLEA	4.98	4.32	5.1	5.11	6.08	4.95
FN998066_1	OLEA	14.81	14.9	14.56	14.43	13.81	14.67
FN998067_1	OLEA	14.6	14.88	14.49	14.39	14.2	14.52
FN998069_1	OLEA	15.45	15.5	15.39	15.36	15.26	15.41
FN998071_1	OLEA	15.21	15.39	15.04	15.09	14.48	15.25
FN998072_1	OLEA	13.51	13.58	13.97	14	14.05	14.15
FN998073_1	OLEA	14.73	15.2	14.14	14.53	14.06	14.52
FN998074_1	OLEA	14.03	14.13	12.97	13.21	12.85	13.29
FN998075_1	OLEA	12.27	11.51	12.26	12.63	12.8	12.52
FN998076_1	OLEA	14.56	14.63	14.42	14.07	13.9	14.43
FN998078_1	OLEA	12.08	6.19	11	12.71	12.01	11.47
FN998079_1	OLEA	5.3	5.87	5.41	5.42	6.02	5.42
FN998081_1	OLEA	12.19	11.4	11.58	13.02	12.44	11.61
FN998082_1	OLEA	14.17	13.54	14.35	14.47	13.67	14.61
FN998083_1	OLEA	8.35	9.53	8.11	7.92	8.47	7.42
FN998085_1	OLEA	11.75	11.87	12.31	12.62	12.32	12.31
FN998086_1	OLEA	13.09	8.27	10.63	10.51	11.66	9.6
FN998087_1	OLEA	6.55	7.49	7.33	8.29	8.42	6.58
FN998089_1	OLEA	6.43	5.24	6.25	7.7	7.24	6.49
FN998091_1	OLEA	6.52	6.14	7.33	8.13	8.07	6.76
FN998092_1	OLEA	12.15	12.74	12.47	12.94	12.48	12.98
FN998093_1	OLEA	8.8	10.04	9.85	10.24	10.82	9.16
FN998094_1	OLEA	10.7	7.86	10.36	9.39	10.91	9.76
FN998096_1	OLEA	10.04	8.41	10.33	10.77	10.9	9.71
FN998097_1	OLEA	11.92	11.17	10.29	9.91	10.54	10.57
FN998100_1	OLEA	11.3	12.24	11.28	12.36	11.63	11.83
FN998101_1	OLEA	15.47	15.57	15.54	15.59	15.47	15.65
FN998102_1	OLEA	12.6	12.94	13.17	13.4	13.5	13.21
FN998103_1	OLEA	15.44	15.56	15.4	15.29	15.13	15.55
FN998104_1	OLEA	7.5	7.28	6.89	6.8	7.15	6.81
FN998105_1	OLEA	14.29	14.56	14.45	14.64	14.37	14.55
FN998106_1	OLEA	9.47	10.8	10.62	10.66	11.26	10.38
FN998108_1	OLEA	11.89	9.12	12.2	13.02	12.8	12.76
FN998109_1	OLEA	4.93	4.63	4.73	5.09	5.58	4.85
FN998112_1	OLEA	15.28	15.36	15.4	15.26	15.25	15.42
FN998113_1	OLEA	13.75	13.4	13.16	13.43	13.39	13.47
FN998114_1	OLEA	11.33	10.17	10.9	11.27	11.49	10.29
FN998116_1	OLEA	15.33	15.31	15.1	14.99	14.14	15.24
FN998117_1	OLEA	11.55	11.13	11.22	11.25	11.5	11.23
FN998118_1	OLEA	4.65	5.36	5.22	6.81	6.06	5.22
FN998119_1	OLEA	11.55	11.95	12.03	12.08	12.45	11.78
FN998122_1	OLEA	5.9	5.73	5.88	6.76	6.65	5.95
FN998123_1	OLEA	15.39	15.44	15.32	15.28	15.02	15.41
FN998124_1	OLEA	10.05	9.59	10.53	10.64	11.12	10.09
FN998125_1	OLEA	13.36	13.32	13.14	13.59	13.37	13.63
FN998126_1	OLEA	14.96	14.63	14.45	14.59	14.53	14.67
FN998127_1	OLEA	8.39	10.45	7.79	10.26	8.72	8.84
FN998128_1	OLEA	14.25	14.81	14.72	14.72	14.87	14.54
FN998130_1	OLEA	13.4	12.71	13.01	12.57	13.34	13.31
FN998131_1	OLEA	4.16	5.61	3.97	5.62	4.24	4.62
FN998133_1	OLEA	12.17	11.98	11.21	12.77	11.74	11.52
FN998137_1	OLEA	9.65	6.14	9.45	9.6	10.25	9.05
FN998139_1	OLEA	14.9	14.98	14.75	14.49	14.16	15.05
FN998142_1	OLEA	15.43	15.53	15.37	15.45	15.31	15.52
FN998143_1	OLEA	13.53	13.59	13.65	13.94	13.89	13.87
FN998146_1	OLEA	15.49	15.62	15.51	15.54	15.37	15.57
FN998148_1	OLEA	13.89	13.3	14.02	14.31	13.45	14.68
FN998150_1	OLEA	15.29	15.17	14.96	15.18	15.1	15.16
FN998153_1	OLEA	15.63	15.66	15.56	15.66	15.5	15.68
FN998154_1	OLEA	12.87	11.55	12.35	12.28	12.69	13.02
FN998155_1	OLEA	14.26	14.34	14.63	14.6	14.63	14.81
FN998156_1	OLEA	11.61	12.15	12.73	13.05	12.71	12.5
FN998157_1	OLEA	9.63	11.6	11.01	10.91	11.55	10.46
FN998158_1	OLEA	15.02	15.15	14.26	14.95	14.32	15.18
FN998160_1	OLEA	15.44	15.55	15.46	15.37	15.31	15.51
FN998161_1	OLEA	15.11	14.83	15.29	15.46	15.24	15.42
FN998162_1	OLEA	6.06	6.04	5.97	6.98	6.65	6.02
FN998163_1	OLEA	7.72	7.66	8.05	8.47	7.69	7.83
FN998164_1	OLEA	15.4	15.38	15.28	15.01	14.94	15.35
FN998165_1	OLEA	15.68	15.59	15.67	15.59	15.57	15.63
FN998166_1	OLEA	5.57	5.98	6.22	6.04	5.83	5.82
FN998167_1	OLEA	13.55	12.89	12.72	13.04	13.12	13.21
FN998169_1	OLEA	14.26	14.39	14.59	14.64	14.57	14.71
FN998170_1	OLEA	12.68	13.11	11.71	12.26	11.64	11.63
FN998171_1	OLEA	15.47	15.54	15.42	15.4	15.38	15.41
FN998172_1	OLEA	5.63	7.06	5.34	5.74	6.31	5.43
FN998173_1	OLEA	6.78	6.21	6.77	6.74	7.43	5.83
FN998174_1	OLEA	13.31	11.68	11.77	10.95	11.89	11.4
FN998175_1	OLEA	15.29	15.25	15.08	14.84	14.19	15.19
FN998176_1	OLEA	9.69	11.4	8.31	8.4	8.94	8.39
FN998178_1	OLEA	15.21	15.31	15.09	14.82	14.65	15.22
FN998181_1	OLEA	12.31	9.77	12.7	13.54	13.22	13.21
FN998184_1	OLEA	10.99	9.66	11.29	11.17	11.86	11.18
FN998186_1	OLEA	10.24	7.3	10.97	10.92	11.46	9.81
FN998187_1	OLEA	7.82	6.59	4.75	5	6.51	4.34
FN998188_1	OLEA	11.95	12.12	12.53	13.04	12.67	12.65
FN998189_1	OLEA	12.94	13.15	13.13	12.65	12.76	13.16
FN998192_1	OLEA	13.04	12.6	13.41	13.21	13.48	13.49
FN998193_1	OLEA	12.56	13.11	11.95	12.8	12.54	12.53
FN998196_1	OLEA	14.13	14.24	14.14	14.27	14.2	14.43
FN998198_1	OLEA	8.21	5.86	6.91	8.13	8.17	6.86
FN998199_1	OLEA	10.83	9.6	10.29	10.56	11.18	8.56
FN998203_1	OLEA	11.83	11.72	11.5	12.8	12.02	11.74
FN998204_1	OLEA	12.13	9.89	12.15	12.2	12.38	11.2
FN998206_1	OLEA	14.07	13.57	14.12	14.11	13.56	14.62
FN998207_1	OLEA	15.03	14.52	14.52	14.2	14.68	14.19
FN998208_1	OLEA	13.06	12.66	13.49	13.37	13.54	13.5
FN998209_1	OLEA	15.14	15	15.28	15.43	15.21	15.4
FN998213_1	OLEA	10.96	11.26	10.69	11.28	11.08	10.62
FN998214_1	OLEA	11.2	11.92	12.05	13.46	12.47	13.71
FN998215_1	OLEA	13.74	9.78	11.83	11.59	12.56	10.63
FN998216_1	OLEA	13.67	14.53	13.44	13.56	13.64	13.53
FN998220_1	OLEA	8.33	6.9	8.44	9.6	9.73	8.53
FN998221_1	OLEA	15.43	15.52	15.37	15.36	15.22	15.43
FN998225_1	OLEA	9.83	11.38	9.34	11.28	9.94	10.74
FN998228_1	OLEA	12.86	12.95	13.01	13.24	13.13	12.98
FN998230_1	OLEA	11.44	10.82	9.98	9.72	10.24	10.08
FN998232_1	OLEA	11.63	10.65	12.07	12.97	12.42	12.86
FN998233_1	OLEA	12.45	10.75	10.71	10.65	10.96	10.11
FN998235_1	OLEA	7.36	8.37	6.58	9.36	7.87	8.14
FN998237_1	OLEA	11.93	12.83	12.13	12.13	11.52	12.65
FN998238_1	OLEA	13	12.22	12.2	12.33	12.6	12.23
FN998241_1	OLEA	9.8	5.67	9.52	9.62	10.22	9.16
FN998246_1	OLEA	12.53	10.99	12.25	12.08	12.85	12.33
FN998247_1	OLEA	13.31	13.41	13.58	13.3	13.32	14.05
FN998248_1	OLEA	11.37	12.71	9.84	11.59	10.68	11.08
FN998249_1	OLEA	12.35	11.97	12.82	12.68	13.04	12.75
FN998250_1	OLEA	12.33	13.07	12.1	12.57	12.43	12.23
FN998251_1	OLEA	9.61	8.04	9.25	9.84	10.13	9.18
FN998252_1	OLEA	13.04	12.79	10.52	12.1	11.14	10.96
FN998254_1	OLEA	14.3	14.58	13.97	13.36	13.11	14.48
FN998255_1	OLEA	6.74	6.15	7.42	8.45	7.08	7.22
FN998256_1	OLEA	11.47	12.79	10.04	11.19	10.77	10.4
FN998257_1	OLEA	14.85	14.35	14.98	15.41	14.75	15.44
FN998260_1	OLEA	13.13	13.78	12.59	13.25	12.73	12.83
FN998261_1	OLEA	15.37	15.31	15.08	14.92	14.3	15.12
FN998262_1	OLEA	9.39	12.24	8.25	11.39	9.62	9.87
FN998263_1	OLEA	9.13	10.85	8.06	10.23	8.86	9.19
FN998264_1	OLEA	7.62	8.37	11.58	11.36	11.23	11.07
FN998265_1	OLEA	11.09	12.41	9.62	10.87	10.15	10.14
FN998266_1	OLEA	10.87	11.54	11.65	12.49	11.95	12.41
FN998267_1	OLEA	7.12	5.12	5.12	5.52	5.68	5.02
FN998268_1	OLEA	7.89	8.35	9.21	8.52	8.57	8.98
FN998269_1	OLEA	11.91	13.11	10.39	11.42	11.01	10.84
FN998270_1	OLEA	11.11	11.67	11.13	11.66	11.35	11.08
FN998271_1	OLEA	13.71	13.86	14.06	13.81	13.98	13.91
FN998272_1	OLEA	11.13	12.69	9.6	11.48	10.52	10.65
FN998273_1	OLEA	9.07	11.14	8.14	10.05	8.86	8.68
FN998274_1	OLEA	9.7	12.15	8.51	11.32	9.61	10.01
FN998275_1	OLEA	4.33	4.94	4.56	4.81	4.67	4.51
FN998276_1	OLEA	9.29	11.86	8.15	11.38	9.46	9.87
FN998277_1	OLEA	6.82	7.69	6.65	7.04	6.31	6.3
FN998280_1	OLEA	13.19	13.65	13.45	13.83	13.64	14.01
FN998281_1	OLEA	10.04	12.35	8.88	11.64	9.89	10.54
FN998282_1	OLEA	11.81	12.59	9.7	11.47	10.57	10.63
FN998287_1	OLEA	11.18	12.67	9.43	11.45	10.44	10.51
FN998288_1	OLEA	10.42	11.23	10.75	11.77	11.16	12.22
FN998289_1	OLEA	9.65	9.66	9.76	10.56	10.73	10.06
FN998293_1	OLEA	9.59	10.08	9.65	10.97	10.66	10.32
FN998294_1	OLEA	8.04	7.38	8.25	8.43	8.26	8.12
FN998295_1	OLEA	14.05	14.17	14.36	14.37	14.33	14.57
FN998297_1	OLEA	7.6	6.77	7.27	7.53	7.31	7.18
FN998298_1	OLEA	9.44	11.88	8.44	11.36	9.63	10.12
FN998301_1	OLEA	10.38	12.03	8.83	11.44	9.74	10.08
FN998302_1	OLEA	10.74	12.16	9.15	11.18	9.96	10.18
FN998304_1	OLEA	7.79	6.32	7.89	7.65	8.04	7.83
FN998305_1	OLEA	10.46	11.95	9.1	11.02	9.98	10.22
FN998307_1	OLEA	5.47	4.85	5.46	5.42	6.27	5.29
FN998308_1	OLEA	11.82	12.79	9.97	11.58	10.81	10.69
FN998310_1	OLEA	7.22	8.96	6.07	9.22	7.08	8.4
FN998311_1	OLEA	11.88	12.92	10.38	11.92	11.14	10.95
FN998312_1	OLEA	10.21	11.92	8.81	10.71	9.73	9.99
FN998313_1	OLEA	4.52	6.54	4.66	4.73	4.5	4.99
FN998314_1	OLEA	8.75	10.32	7.82	10.06	8.69	8.73
FN998315_1	OLEA	6.38	6.09	5.12	7.94	5.83	6.62
FN998316_1	OLEA	5.57	5.35	5.74	6.09	5.73	5.43
FN998317_1	OLEA	6.6	6.8	6.57	7.15	6.52	6.75
FN998318_1	OLEA	9.99	11.76	8.43	10.86	9.49	9.68
FN998319_1	OLEA	4.93	4.75	4.48	5.93	4.54	5.34
FN998320_1	OLEA	12.23	13.07	10.7	11.88	11.4	11.17
FN998321_1	OLEA	5.08	5.88	4.99	6.7	5.13	5.53
FN998322_1	OLEA	12.03	13.08	10.41	11.94	11.2	10.62
FN998323_1	OLEA	9.38	12.51	8.35	11.65	9.57	10.55
FN998324_1	OLEA	11.26	12.71	9.84	11.55	10.7	10.93
FN998325_1	OLEA	12.77	12.66	11.93	12.45	12.37	12.17
FN998326_1	OLEA	10.43	11.99	8.49	11.2	9.65	9.76
FN998327_1	OLEA	9.51	11.23	8.23	10.1	9.15	9.19
FN998328_1	OLEA	9.81	11.92	8.59	11.22	9.7	10.09
FN998329_1	OLEA	11.19	12.45	9.27	11.41	10.19	9.99
FN998330_1	OLEA	10.14	11.7	8.81	10.53	9.78	10.02
FN998331_1	OLEA	10.63	11.86	8.93	11.01	10	9.77
FN998333_1	OLEA	11.47	12.67	9.38	11.38	10.47	10.44
FN998334_1	OLEA	10.89	11.68	8.98	10.98	9.76	9.97
FN998335_1	OLEA	6.6	5.04	6.81	6.9	6.32	6.69
FN998337_1	OLEA	11.47	12.01	11.96	12.48	12.28	12.1
FN998338_1	OLEA	11.93	11.57	11.14	11.51	11.69	10.85
FN998339_1	OLEA	4.4	4.83	4.63	4.36	4.32	4.56
FN998340_1	OLEA	4.75	5.29	4.46	4.38	5.15	4.27
FN998342_1	OLEA	4.18	4.8	4.39	4.48	4.67	4.61
FN998343_1	OLEA	12.21	12.75	12.59	12.95	12.51	13.4
FN998344_1	OLEA	9.23	11.79	8.2	11.22	9.56	9.8
FN998345_1	OLEA	9.98	11.41	8.84	10.16	9.61	9.8
FN998346_1	OLEA	11.63	12.97	10.06	11.58	10.71	10.68
FN998347_1	OLEA	11.77	12.7	9.76	11.49	10.54	10.37
FN998348_1	OLEA	11.67	13.11	10.27	11.98	11.12	11.22
FN998349_1	OLEA	9.93	11.63	8.47	10.77	9.76	10.05
FN998350_1	OLEA	10.08	12.09	8.82	11.49	9.87	10.27
FN998351_1	OLEA	10.12	11.89	8.49	11.09	9.95	10.08
FN998353_1	OLEA	8.93	11.61	7.96	11.22	9.37	9.75
FN998355_1	OLEA	8.99	11.55	8.06	11.01	9.23	9.42
FN998358_1	OLEA	11.06	12.35	9.6	10.95	10.23	10.17
FN998359_1	OLEA	14.12	14.3	14.49	14.63	14.57	14.75
FN998360_1	OLEA	12.46	5.38	5.3	5.9	6.08	5.08
FN998361_1	OLEA	10.27	11.51	8.36	11.04	9.61	9.67
FN998362_1	OLEA	8.45	10.84	7.58	10.43	8.59	9
FN998363_1	OLEA	13.01	13.31	13.59	13.71	13.62	13.72
FN998364_1	OLEA	7.98	7.97	8.16	9.39	8.37	8.54
FN998365_1	OLEA	10.28	11.94	8.41	11.15	9.65	9.62
FN998366_1	OLEA	14.14	14.22	14.48	14.37	14.43	14.68
FN998367_1	OLEA	10.95	12.33	9.56	10.85	10.37	10.16
FN998368_1	OLEA	12.82	12.92	13.12	12.75	12.87	13.13
FN998369_1	OLEA	5.98	6.29	5.57	9.26	6.09	7.71
FN998376_1	OLEA	11.19	12.47	9.83	10.85	10.32	10.11
FN998378_1	OLEA	9.29	11.56	8.54	11.08	9.43	9.64
FN998379_1	OLEA	10.95	11.04	9.17	8.05	9.85	6.06
FN998380_1	OLEA	10.8	12.33	9.29	11.52	10.17	10.13
FN998381_1	OLEA	10.75	11.25	11.72	11.84	12.22	11.74
FN998384_1	OLEA	8.83	11.54	10.01	11.24	10.22	11.35
FN998385_1	OLEA	14.6	13.47	14.54	14.54	14.32	14.43
FN998386_1	OLEA	8.91	11.42	8.08	10.75	9.11	9.35
FN998387_1	OLEA	8.82	11.65	7.91	11.07	9.11	9.87
FN998388_1	OLEA	12.82	13.11	13.05	13.5	12.99	13.8
FN998389_1	OLEA	12.01	12.85	10.43	11.83	11.17	11.37
FN998391_1	OLEA	14.18	14.26	14.44	14.61	14.45	14.63
FN998393_1	OLEA	11.55	12.57	9.39	11.36	10.4	10.33
FN998394_1	OLEA	9.94	12	8.67	11.32	9.66	10.32
FN998396_1	OLEA	10.07	12.1	9.05	11.06	9.79	9.96
FN998398_1	OLEA	10.43	12.07	8.58	11.21	9.57	9.87
FN998399_1	OLEA	12.76	12.1	12.55	12.92	12.72	12.6
FN998400_1	OLEA	4.96	4.98	4.76	4.85	4.93	4.69
FN998403_1	OLEA	11.59	12.78	10.07	11.61	10.86	10.64
FN998404_1	OLEA	11.01	12.12	8.9	11.21	9.89	9.83
FN998405_1	OLEA	7.29	7.54	5.48	5.29	6.06	4.53
FN998406_1	OLEA	13.97	14.08	14.35	14.32	14.38	14.36
FN998407_1	OLEA	10.5	11.89	8.76	11.24	9.77	9.86
FN998408_1	OLEA	13.16	13.19	12.98	13.07	13.03	12.89
FN998412_1	OLEA	11.71	12.84	10.16	11.81	10.91	11.01
FN998415_1	OLEA	7.89	9.77	6.9	10.32	8.54	8.46
FN998416_1	OLEA	9.98	12.34	8.89	11.61	10.01	10.61
FN998417_1	OLEA	11.53	12.6	9.5	11.28	10.53	10.47
FN998419_1	OLEA	8.91	11.33	8.12	10.83	9.1	9.13
FN998420_1	OLEA	9.11	9.52	8.99	10.8	9.83	9.58
FN998421_1	OLEA	15.13	11.75	15.3	14.8	15.33	14.1
FN998423_1	OLEA	11.2	7.78	8.06	8.39	8.8	7.81
FN998424_1	OLEA	14.2	14.3	14.55	14.51	14.59	14.69
FN998425_1	OLEA	10.84	12.11	9.07	11.03	9.89	9.61
FN998426_1	OLEA	8.75	8.68	9.63	10.5	10.25	10.22
FN998427_1	OLEA	11.04	12.48	9.36	11.28	10.42	10.32
FN998430_1	OLEA	13.49	13.55	13.81	13.76	13.93	13.96
FN998433_1	OLEA	14.23	15.14	13.53	14.15	13.64	13.94
FN998436_1	OLEA	8.78	11.49	7.91	10.9	8.91	9.49
FN998437_1	OLEA	11.2	12.77	9.57	11.63	10.71	10.65
FN998438_1	OLEA	9.05	11.49	8.18	10.83	9.25	9.48
FN998440_1	OLEA	11.24	12.7	9.81	11.58	10.66	10.62
FN998441_1	OLEA	8.83	11.81	7.69	11.03	9.12	9.8
FN998442_1	OLEA	6.32	5.24	6.37	6.81	6.98	6.45
FN998443_1	OLEA	10.36	11.78	9.04	10.54	9.65	9.77
FN998444_1	OLEA	5.98	5.5	5.83	8.04	6.5	5.83
FN998446_1	OLEA	11.78	12.99	10.46	11.5	11.07	10.82
FN998447_1	OLEA	11.91	12.94	10.48	11.96	11.12	11.19
FN998448_1	OLEA	14.16	14.29	14.53	14.68	14.74	14.5
FN998451_1	OLEA	11.06	12.51	10.97	11.68	11.44	11.11
FN998452_1	OLEA	9.45	11.84	8.38	11.24	9.69	10.01
FN998454_1	OLEA	8.41	10.66	7.33	10.49	8.84	8.94
FN998455_1	OLEA	11.53	12.54	9.92	11.5	10.75	10.66
FN998457_1	OLEA	8.23	8.33	8.42	8.41	8.48	8.29
FN998458_1	OLEA	12.2	12.65	12.26	12.1	12.51	12.09
FN998461_1	OLEA	10.92	11.96	11.28	12.35	11.77	12.79
FN998462_1	OLEA	8.51	10.68	7.78	10.49	8.79	8.97
FN998463_1	OLEA	8.36	8.6	7.92	9.06	8	8.69
FN998464_1	OLEA	13.67	12.43	12.84	11.48	12.98	10.02
FN998465_1	OLEA	10.5	11.79	9.12	10.71	9.88	10.04
FN998468_1	OLEA	14.2	14.31	14.56	14.68	14.71	14.79
FN998470_1	OLEA	7.85	9.85	6.69	9.94	8.01	8.5
FN998471_1	OLEA	10.5	12.34	9.14	11.12	10.11	10.13
FN998472_1	OLEA	8.79	11.81	7.89	11.29	9.11	10.06
FN998473_1	OLEA	12.47	12.53	12.2	12.6	12.31	12.2
FN998476_1	OLEA	11.84	12.74	9.84	11.37	10.78	10.78
FN998477_1	OLEA	5.98	5.54	6.3	6.59	6.21	6.78
FN998479_1	OLEA	11.79	13.51	12.19	13.17	12.42	12.96
FN998480_1	OLEA	10.95	12.38	9.62	11.27	10.29	10.68
FN998481_1	OLEA	9.96	6.17	7.28	7.46	7.95	5.68
FN998483_1	OLEA	4.84	7.8	4.52	4.58	4.46	4.44
FN998484_1	OLEA	11.53	12.56	10.08	11.44	10.78	10.83
FN998485_1	OLEA	8.36	10.81	7.54	10.38	8.56	8.97
FN998486_1	OLEA	11.11	11.07	10.78	11.41	11.29	10.92
FN998488_1	OLEA	9.32	11.7	8.13	11.15	9.33	9.49
FN998493_1	OLEA	12.96	13.4	13.29	13.94	13.32	14.38
FN998495_1	OLEA	10.5	11.64	9.16	10.59	9.7	9.77
FN998501_1	OLEA	12.19	13.24	10.68	11.82	11.42	11.1
FN998502_1	OLEA	5.11	5.79	5.13	8.77	6.11	7.02
FN998503_1	OLEA	7.66	8.64	8.42	10.41	9.38	9.01
FN998504_1	OLEA	9.71	9.63	11.12	10.64	11.62	10.43
FN998507_1	OLEA	13.97	14.29	14.44	14.53	14.57	14.51
FN998508_1	OLEA	14.11	14.29	13.01	10.93	13.19	9.31
FN998509_1	OLEA	7.07	6.57	7.24	7.6	7	7.14
FN998510_1	OLEA	11.81	12.82	10.21	11.75	10.89	10.86
FN998513_1	OLEA	6.04	6.53	5.99	6.2	6.29	5.86
FN998518_1	OLEA	4.88	5.18	5.17	5.21	5.11	5.22
FN998520_1	OLEA	10.67	11.98	9.21	11.11	10.15	10.19
FN998522_1	OLEA	10.4	11.69	8.49	10.92	9.64	9.59
FN998524_1	OLEA	11.25	12.66	9.78	11.45	10.58	10.3
FN998525_1	OLEA	10.47	11.35	9.28	10.53	9.73	9.83
FN998527_1	OLEA	11.15	12.59	9.56	11.31	10.63	10.73
FN998529_1	OLEA	9.86	12.16	8.73	11.58	9.78	10.32
FN998531_1	OLEA	11.59	12.44	12.07	12.76	12.22	13.18
FN998533_1	OLEA	10.58	12.12	9.43	10.63	10.08	10.16
FN998537_1	OLEA	7.51	9.03	6.81	9.31	7.84	7.63
FN998538_1	OLEA	7.35	10.18	6.22	9.92	7.65	8.41
FN998540_1	OLEA	11.79	13.04	10.28	11.76	10.93	10.96
FN998542_1	OLEA	8.68	9.12	8.91	10.76	9.83	9.45
FN998545_1	OLEA	9.34	12.06	8.39	11.64	9.68	10.13
FN998547_1	OLEA	14.1	14.08	14.36	14.42	14.47	14.44
FN998550_1	OLEA	10.15	12.28	9.28	11.61	10.02	10.36
FN998552_1	OLEA	9.2	11.29	8.48	10.28	9.21	9.02
FN998554_1	OLEA	8.44	9.79	6.9	9.39	7.85	7.89
FN998555_1	OLEA	14.11	14.32	14.61	14.65	14.69	14.69
FN998557_1	OLEA	7.72	8.37	7.37	8.85	8.03	7.67
FN998559_1	OLEA	12.62	12.19	11.99	12.77	12.12	12.69
FN998564_1	OLEA	11.71	12.92	10.07	11.51	10.66	10.96
FN998568_1	OLEA	15.34	15.38	15.34	15.16	14.96	15.37
FN998571_1	OLEA	11.48	12.84	10.01	11.81	10.82	10.94
FN998572_1	OLEA	10.42	6.03	7.09	7.73	8.16	6.24
FN998573_1	OLEA	6.13	6.79	5.35	8.57	6.26	8.51
FN998574_1	OLEA	13.65	13.87	14.05	13.9	14.17	14
FN998576_1	OLEA	8.92	11.23	8.02	10.89	8.58	9.45
FN998578_1	OLEA	10.24	11.99	8.44	11.13	9.73	9.67
FN998582_1	OLEA	11.79	13.11	10.28	11.93	11.07	11.08
FN998586_1	OLEA	10.85	12.62	9.32	11.52	10.41	10.29
FN998589_1	OLEA	10.95	10.51	10.2	10.82	10.8	9.85
FN998591_1	OLEA	9.37	12.09	8.37	11.59	9.84	10.02
FN998592_1	OLEA	10	9.63	9.79	9.6	9.36	10.27
FN998597_1	OLEA	11.43	12.63	9.57	11.48	10.66	10.45
FN998599_1	OLEA	14.16	14.33	14.45	14.45	14.49	14.67
FN998600_1	OLEA	5.06	5.9	4.69	5.1	5.15	4.95
FN998601_1	OLEA	13.04	13.07	12.83	13.16	12.97	12.82
FN998602_1	OLEA	6.31	7.77	5.46	6.59	6.06	7
FN998603_1	OLEA	13.51	13.72	13.75	14.16	13.85	14.47
FN998604_1	OLEA	10.7	6.33	7.39	7.83	8.31	6.82
FN998605_1	OLEA	12.7	13.08	12.73	12.53	12.85	12.48
FN998606_1	OLEA	10.89	12.09	8.99	11.13	10.08	10.15
FN998613_1	OLEA	6.06	5.62	6.33	6.76	6.95	5.54
FN998614_1	OLEA	10.63	12.01	8.44	10.99	9.66	9.63
FN998615_1	OLEA	11.94	13.12	10.57	11.87	11.25	11.1
FN998616_1	OLEA	11.89	13.08	10.24	12.03	11.01	10.87
FN998617_1	OLEA	9.89	12.15	8.9	11.62	9.92	10.49
FN998625_1	OLEA	6.69	5.86	6.07	6.55	6.69	6.15
FN998631_1	OLEA	6.33	7.57	5.09	8.71	6.02	7.17
FN998633_1	OLEA	11.77	12.78	10.15	11.4	10.93	10.64
FN998634_1	OLEA	11.4	12.48	9.94	11.71	10.6	11.23
FN998635_1	OLEA	4.66	4.88	4.37	4.33	4.6	4.32
FN998636_1	OLEA	13.66	12.83	13.37	12.74	13.47	13.84
FN998638_1	OLEA	7.22	8.98	8.15	7.92	8.23	7.49
FN998639_1	OLEA	13.06	13.6	13.51	14.44	13.98	14.67
FN998640_1	OLEA	9.74	12.05	8.93	11.69	9.98	10.34
FN998641_1	OLEA	9.18	11.89	8.19	11.32	9.52	9.85
FN998643_1	OLEA	9.35	11.94	8.15	11.31	9.5	9.85
FN998644_1	OLEA	11.68	12.78	10.13	11.7	10.92	10.96
FN998645_1	OLEA	7.13	9	7.79	7.61	7.55	7.51
FN998646_1	OLEA	6.69	5.63	7.46	7.08	7.31	7.16
FN998647_1	OLEA	9.14	11.91	8.26	11.27	9.46	9.81
FN998648_1	OLEA	11.1	12	8.92	10.75	9.85	9.46
FN998650_1	OLEA	11.67	12.6	9.67	11.39	10.56	10.34
FN998652_1	OLEA	5.07	4.96	4.8	4.72	5.32	4.9
FN998654_1	OLEA	13.99	14.17	14.39	14.35	14.59	14.51
FN998655_1	OLEA	9.41	11.91	8.34	11.4	9.66	9.9
FN998656_1	OLEA	13.81	12.29	13.67	13.16	13.17	13.45
FN998658_1	OLEA	9.04	11.04	7.81	10.42	8.89	8.81
FN998659_1	OLEA	4.23	4.44	4.25	4.16	4.74	4.23
FN998660_1	OLEA	12.18	12.29	10.22	11.95	10.91	11.6
FN998661_1	OLEA	11.24	12.76	9.84	11.65	10.44	11.05
FN998663_1	OLEA	12.28	10.55	12.76	12.53	13	12.62
FN998664_1	OLEA	11.05	7.45	7.89	8.17	8.53	7.17
FN998666_1	OLEA	13.08	12.92	12.92	13.08	12.88	12.81
FN998667_1	OLEA	12.41	12.49	12.82	12.43	12.73	12.76
FN998668_1	OLEA	14.14	14.23	14.59	14.62	14.67	14.59
FN998669_1	OLEA	8.05	10.64	6.97	10.62	8.23	9.21
FN998670_1	OLEA	9.88	12.11	8.87	11.37	9.89	10.41
FN998671_1	OLEA	14.09	14.28	14.41	14.31	14.31	14.4
FN998673_1	OLEA	10.94	10.81	11.61	12.51	11.98	11.9
FN998674_1	OLEA	11.25	11.96	11.22	11.33	11.45	11.07
FN998676_1	OLEA	7.62	6.81	7.36	7.74	7.56	7.45
FN998679_1	OLEA	11.55	12.54	9.83	11.82	10.73	10.98
FN998680_1	OLEA	12.69	12.83	12.53	12.82	12.61	12.48
FN998681_1	OLEA	11.33	12.46	9.42	11.27	10.35	10.04
FN998682_1	OLEA	6.95	9.36	7.62	7.62	7.72	6.72
FN998683_1	OLEA	9.68	11.84	8.81	10.89	9.86	10.26
FN998685_1	OLEA	12.74	13.27	13.13	13.45	13.31	13.93
FN998686_1	OLEA	6.79	4.43	6.56	6.37	6.31	6.65
FN998687_1	OLEA	5.22	4.11	4.94	5.17	5.51	5.01
FN998690_1	OLEA	5.18	6.9	6.03	9.14	7.88	7.04
FN998691_1	OLEA	11.5	12.79	10.21	11.21	10.84	10.57
FN998697_1	OLEA	5.11	5.85	5.08	5.49	5.33	5.34
FN998698_1	OLEA	13.74	13.86	14.19	14.12	14.23	14.28
FN998700_1	OLEA	10.53	10.05	10.64	10.15	11.11	9.51
FN998701_1	OLEA	8.18	10.53	7.17	10.46	8.7	9.19
FN998702_1	OLEA	14.05	14.23	14.46	14.49	14.52	14.57
FN998704_1	OLEA	10.25	9.48	10.58	10.09	11.19	9.38
FN998706_1	OLEA	13.74	13.96	14.18	14.14	14.11	14.37
FN998708_1	OLEA	15.32	13.76	15.24	15.19	15.11	15.03
FN998709_1	OLEA	11.29	12.46	9.6	11.25	10.43	10.49
FN998711_1	OLEA	9.66	11.91	8.85	11.59	9.86	10.47
FN998713_1	OLEA	14.16	14.34	14.47	14.66	14.7	14.82
FN998714_1	OLEA	5.86	6.45	6.09	6.36	6.32	6.13
FN998715_1	OLEA	4.28	5.28	4.45	4.21	4.41	4.04
FN998716_1	OLEA	10.6	11.09	10.59	11.15	10.86	10.33
FN998717_1	OLEA	8.2	10.5	7.21	10.07	8.52	8.58
FN998720_1	OLEA	12.2	13.23	10.78	11.92	11.47	11.12
FN998721_1	OLEA	11.95	13.12	10.42	11.99	11.15	11.03
FN998722_1	OLEA	4.33	4.56	4.53	4.43	4.65	4.24
FN998723_1	OLEA	7.37	9.39	8.16	7.93	8.42	6.72
FN998725_1	OLEA	11.83	13.04	12.32	12.81	12.44	12.5
FN998730_1	OLEA	4.66	4.75	4.73	4.7	4.77	4.48
FN998732_1	OLEA	4.48	4.45	4.6	4.75	4.43	4.56
FN998733_1	OLEA	4.74	6.27	5.03	5.07	4.95	4.62
FN998736_1	OLEA	6.87	5.6	7.1	7.13	6.75	7.35
FN998737_1	OLEA	12.79	13.09	13.17	13.3	13.09	13.32
FN998740_1	OLEA	9.02	11.93	8.22	11.25	9.8	9.82
FN998742_1	OLEA	10.21	11.93	8.83	11.5	9.63	10.27
FN998743_1	OLEA	10.34	9.7	10.62	10.05	11.13	9.36
FN998746_1	OLEA	9	11.64	8.16	11.24	9.38	9.92
FN998747_1	OLEA	6.01	6.23	5.59	5.48	6.61	5.15
FN998748_1	OLEA	9.45	12.18	8.42	11.58	9.8	10.3
FN998751_1	OLEA	11.67	12.87	9.94	11.59	10.72	10.5
FN998752_1	OLEA	5.18	4.98	5.35	5.68	5.44	5.06
FN998756_1	OLEA	11.19	11.93	9.55	11.01	10.14	10.38
FN998759_1	OLEA	11.27	12.58	9.81	11.37	10.59	10.39
FN998761_1	OLEA	10.17	12.04	8.88	11.5	9.85	10.52
FN998762_1	OLEA	4.52	7.55	4.58	6.8	5.09	4.96
FN998763_1	OLEA	6.51	6.95	6.8	6.87	7.26	6.08
FN998764_1	OLEA	13.82	10.83	13.65	14.07	13.86	13.3
FN998770_1	OLEA	11.11	12.73	9.77	11.15	10.54	10.21
FN998772_1	OLEA	8.94	10.34	8.56	8.91	8.62	8.6
FN998773_1	OLEA	11.8	12.89	10.43	11.72	11.05	10.97
FN998774_1	OLEA	14.16	14.31	14.52	14.65	14.71	14.76
FN998775_1	OLEA	9.76	12.29	8.94	11.64	9.95	10.28
FN998785_1	OLEA	10.44	12.12	8.79	11.05	9.96	9.87
FN998786_1	OLEA	9.18	11.98	8.12	11.22	9.35	9.95
FN998787_1	OLEA	11.23	12.7	9.89	11.6	10.64	10.79
FN998788_1	OLEA	7.46	6.77	6.74	7.31	7.36	6.03
FN998789_1	OLEA	7.82	10.42	7.06	10.36	7.92	9.05
FN998790_1	OLEA	6.31	5.03	6.55	7.13	6.47	6.67
FN998791_1	OLEA	11.24	12.42	9.56	11.37	10.6	10.59
FN998793_1	OLEA	11.35	12.47	9.41	11.18	10.28	10.2
FN998795_1	OLEA	11.26	12.53	9.53	11.38	10.62	10.81
FN998798_1	OLEA	9.67	12.21	9.09	11.47	9.75	10.07
FN998799_1	OLEA	11.83	12.91	10.19	11.89	10.88	10.67
FN998804_1	OLEA	4.8	5.97	4.94	4.9	4.59	4.63
FN998806_1	OLEA	11.7	12.76	9.56	11.46	10.48	10.61
FN998809_1	OLEA	8.12	6.79	8.57	10.25	9.85	8.78
FN998810_1	OLEA	12.19	10.65	12.34	12.1	12.69	12.27
FN998814_1	OLEA	9.31	11.82	8.47	11.53	9.73	9.8
FN998818_1	OLEA	6.13	5.65	5.68	5.93	6.58	5.68
FN998819_1	OLEA	9.59	11.51	8.38	10.37	9.29	9.41
FN998820_1	OLEA	9.18	11.16	8.45	10.43	9.41	9.44
FN998822_1	OLEA	4.9	4.39	4.55	4.51	4.43	4.49
FN998823_1	OLEA	12.66	12.87	13.15	12.63	12.97	12.97
FN998826_1	OLEA	11.28	12.62	9.73	11.22	10.41	10.27
FN998829_1	OLEA	11.25	12	11.84	12.3	12.15	12.68
FN998830_1	OLEA	8.49	10.7	7.91	9.98	8.51	9.1
FN998832_1	OLEA	10.29	11.95	8.74	11.06	9.79	9.85
FN998833_1	OLEA	4.93	6.39	4.55	4.86	4.6	4.79
FN998834_1	OLEA	9.97	12.12	8.74	11.54	9.92	10.26
GO242703_1	OLEA	9.62	9.96	9.28	9.55	9.32	9.98
GO242704_1	OLEA	11.91	12.48	11.76	12.65	12.06	12.37
GO242705_1	OLEA	12.17	9.97	12.16	12.67	12.15	12.56
GO242706_1	OLEA	9.88	7.43	8.22	8.62	9.03	6.75
GO242707_1	OLEA	11.39	10.25	9.97	9.99	10.53	9.07
GO242708_1	OLEA	7.28	7.5	7.45	7.16	7.51	6.86
GO242709_1	OLEA	7.27	6.74	7.73	7.54	7.55	7.88
GO242710_1	OLEA	10.9	11.75	11.04	11.92	11.44	11.66
GO242711_1	OLEA	5.42	5.29	5.5	5.24	6.06	5.62
GO242712_1	OLEA	13.82	13.85	13.57	13.27	13.11	13.89
GO242713_1	OLEA	13.53	14.05	13.66	13.13	13.74	13.34
GO242714_1	OLEA	8.49	8.87	7.81	8.71	8.15	8.31
GO242715_1	OLEA	11.32	11.91	11	11.38	11.12	11.49
GO242716_1	OLEA	4.59	4.2	4.46	4.36	4.63	4.31
GO242717_1	OLEA	8.79	7.64	7.89	8.16	8.51	8.06
GO242718_1	OLEA	12.17	10.37	12.4	11.28	12.16	11.5
GO242719_1	OLEA	9.66	8.42	9.79	9.98	10.46	9.03
GO242720_1	OLEA	12.09	9.14	12.3	13.03	12.56	12.74
GO242721_1	OLEA	13	12.5	12.32	13.12	12.51	12.92
GO242722_1	OLEA	13	13.46	12.15	12.8	12.09	12.6
GO242723_1	OLEA	9.61	7.12	8.86	9.64	9.7	8.69
GO242724_1	OLEA	9.3	5.15	7.19	8.59	8.16	7.31
GO242725_1	OLEA	9.32	6.99	10.3	11.04	10.91	9.43
GO242726_1	OLEA	10.4	5.9	13.54	13.48	13.4	12.78
GO242727_1	OLEA	5.3	6.2	5.47	5.89	6.03	5.59
GO242728_1	OLEA	5.45	7.04	5.94	5.73	6.35	4.79
GO242729_1	OLEA	4.84	5.57	5.26	5.55	5.04	5.33
GO242730_1	OLEA	9.19	7.68	10.35	10.26	10.27	10.22
GO242731_1	OLEA	4.23	4.61	4.26	4.25	4.48	4.22
GO242732_1	OLEA	4.18	4.51	3.93	3.98	4.28	3.86
GO242733_1	OLEA	4.24	7.29	4.45	4.4	4.08	3.96
GO242734_1	OLEA	6.78	7.12	6.73	6.94	6.99	6.84
GO242735_1	OLEA	5.69	5.2	5.87	5.98	5.52	5.78
GO242736_1	OLEA	4.26	4.71	4.33	4.2	4.59	4.08
GO242737_1	OLEA	4.83	4.81	5.66	4.73	5.02	5
GO242738_1	OLEA	7.24	6.29	8.58	9.3	9.35	8.46
GO242739_1	OLEA	4.87	6.3	4.66	4.61	4.67	4.47
GO242740_1	OLEA	4.63	4.57	4.47	4.64	4.43	4.18
GO242741_1	OLEA	5.74	6.54	5.31	5.53	5.26	5.37
GO242742_1	OLEA	12.16	13.3	12.13	11.88	12.07	12.3
GO242743_1	OLEA	4.15	5.23	4.38	4.31	4.44	4.29
GO242744_1	OLEA	4.57	4.72	4.36	4.03	4.73	4.07
GO242745_1	OLEA	7.28	8.81	7.45	7.77	8.23	5.45
GO242746_1	OLEA	8.18	6.12	7.35	7.54	8.17	6.38
GO242747_1	OLEA	5.46	6.51	5.76	5.42	5.94	6.22
GO242748_1	OLEA	4.49	4.35	4.42	5.05	5.15	4.65
GO242749_1	OLEA	8.52	7.71	9.16	9.45	9.37	8.95
GO242750_1	OLEA	11.73	11.56	9.27	11.25	10.74	9.41
GO242751_1	OLEA	12.35	11.41	11.92	12.3	12.3	12.15
GO242752_1	OLEA	7.3	8.03	6.37	6.85	6.67	6.78
GO242753_1	OLEA	6.13	4.34	5.83	6.8	6.85	5.16
GO242754_1	OLEA	8.54	5.07	8.81	8.82	9.01	8.48
GO242755_1	OLEA	6.91	5.3	6	6.6	7.36	4.39
GO242756_1	OLEA	5.65	5.14	5.82	6	5.68	5.77
GO242757_1	OLEA	5.93	5.94	5.48	5.9	6.57	5.6
GO242758_1	OLEA	4.54	6.11	4.59	4.53	4.61	4.43
GO242759_1	OLEA	4.62	5.03	4.34	4.49	4.42	4.66
GO242760_1	OLEA	4.45	4.66	4.67	4.97	4.71	4.53
GO242761_1	OLEA	4.55	5.85	4.35	4.35	4.3	4.69
GO242762_1	OLEA	4.5	4.24	4.32	4.51	4.95	4.55
GO242763_1	OLEA	5.15	4.57	5.27	5.32	5.61	5.66
GO242764_1	OLEA	5.93	6.63	5.92	5.79	5.97	5.62
GO242765_1	OLEA	6.87	6.46	6.04	6.36	6.8	5.92
GO242766_1	OLEA	10.4	10.57	10.81	11.13	10.99	10.31
GO242767_1	OLEA	5.05	8.13	4.45	4.57	4.5	4.66
GO242768_1	OLEA	9.58	9.35	9.6	10.16	10.5	8.77
GO242769_1	OLEA	9.06	9.24	9.49	9.03	9.76	9
GO242770_1	OLEA	5.7	5.23	5.56	6.01	5.47	5.99
GO242771_1	OLEA	4.73	5.28	4.43	4.63	4.81	4.18
GO242772_1	OLEA	7.29	6.05	6.4	7.15	7.99	5.01
GO242773_1	OLEA	6.77	6.77	6.97	7.19	7.81	5.82
GO242774_1	OLEA	14.59	14.95	13.76	14.27	14.36	14.62
GO242775_1	OLEA	4.16	4.46	4.35	4.33	4.35	4.11
GO242776_1	OLEA	4.07	5.05	4.83	4.14	4.93	4.08
GO242777_1	OLEA	3.77	5.37	4.4	4.3	4.7	3.9
GO242778_1	OLEA	5.6	7.4	5.62	5.28	5.04	4.98
GO242779_1	OLEA	11.21	12.03	10.76	10.01	10.57	10.6
GO242780_1	OLEA	8.12	7.43	8.2	8.38	8.53	7.15
GO242781_1	OLEA	5.16	4.37	4.91	4.88	4.88	5.14
GO242782_1	OLEA	6.58	6.14	6.46	6.38	6.56	6.98
GO242783_1	OLEA	5.22	4.3	4.79	4.93	5.59	3.9
GO242784_1	OLEA	7.49	5.03	8.24	7.64	7.47	7.94
GO242785_1	OLEA	7.49	6.79	7.69	7.45	7.45	7.69
GO242786_1	OLEA	5.23	5.77	5.23	5.29	5.23	5.33
GO242787_1	OLEA	4.95	6.19	5.38	5.57	5.17	5.07
GO242788_1	OLEA	6.88	8.38	7.17	6.9	7.16	6.88
GO242789_1	OLEA	5.15	5.62	5.37	5.34	5.04	5.21
GO242790_1	OLEA	7.73	7.78	8.25	8	8.71	8.62
GO242791_1	OLEA	5.13	5.25	5.85	5.46	5.67	5.79
GO242792_1	OLEA	4.49	4.49	4.51	4.5	4.34	4.53
GO242793_1	OLEA	6.19	7.75	6.21	6	6.65	6.03
GO242794_1	OLEA	5.08	4.87	4.97	4.78	4.66	5.23
GO242795_1	OLEA	4.22	4.85	4.36	4.5	4.18	4.23
GO242796_1	OLEA	7.15	6.33	5.9	6.66	6.25	6.63
GO242797_1	OLEA	8.08	6.32	8	7.72	7.85	7.67
GO242798_1	OLEA	8.83	6.23	8.06	9.25	8.22	6.7
GO242799_1	OLEA	5.63	6.57	5.24	5.35	5.47	4.52
GO242800_1	OLEA	4.91	5.11	4.99	4.86	5.37	4.61
GO242801_1	OLEA	4.01	7.4	4.06	3.99	4.41	3.93
GO242802_1	OLEA	5.46	4.31	5.97	5.48	5.14	5.17
GO242803_1	OLEA	4.86	5.95	5.24	5.1	4.99	5.01
GO242804_1	OLEA	4.81	4.99	4.7	4.62	4.52	4.76
GO242805_1	OLEA	7.51	6.99	6.01	7.13	7.87	5.74
GO242806_1	OLEA	5.17	4.91	5.38	5.11	5.01	4.77
GO242807_1	OLEA	5.66	6.64	5.17	5.68	6.33	5.23
GO242808_1	OLEA	12.26	12.48	12.44	12.38	12.81	12
GO242809_1	OLEA	5.22	5.2	5.19	5.05	5.27	4.97
GO242810_1	OLEA	12.61	8.92	13.35	12.44	13.41	10.81
GO242811_1	OLEA	7.35	7.22	7.25	7.33	7.43	6.93
GO242812_1	OLEA	5.13	5.4	4.67	5.15	4.86	4.81
GO242813_1	OLEA	4.22	4.47	4.2	4.02	4.08	4.16
GO242814_1	OLEA	6.8	6.89	6.63	6.22	6.35	6.57
GO242815_1	OLEA	4.71	4.42	4.35	4.5	5.4	3.92
GO242816_1	OLEA	7.42	7.12	6.43	5.62	7.42	7.8
GO242817_1	OLEA	4.06	4.7	3.94	4.18	4.39	4.01
GO242818_1	OLEA	7.38	6.98	7.61	7.71	7.75	7.6
GO242819_1	OLEA	4.7	5.56	4.63	4.62	4.58	4.42
GO242820_1	OLEA	5.26	5.09	5.19	5.5	4.91	5.09
GO242821_1	OLEA	4.83	4.94	4.22	4.32	5.12	4.01
GO242822_1	OLEA	5.2	5.53	5.24	5.51	5.34	5.33
GO242823_1	OLEA	9.19	8.42	8.61	8.69	9.09	8.45
GO242824_1	OLEA	11.11	12.03	10.43	9.65	9.99	10.67
GO242825_1	OLEA	4.08	4.75	4.02	4.51	4.94	4.2
GO242826_1	OLEA	4.45	4.34	4.39	4.4	4.79	4.77
GO242827_1	OLEA	8.15	7.92	7.94	8.32	8.8	6.48
GO242828_1	OLEA	5.45	5.4	5.29	5.24	5.03	5.29
GO242829_1	OLEA	11.84	12.59	11.58	10.6	11.27	11.35
GO242830_1	OLEA	5.87	6.25	6.33	5.89	5.88	6.19
GO242831_1	OLEA	4.56	4.51	4.95	4.84	5.1	4.72
GO242832_1	OLEA	7.91	8.33	7.91	8.12	8.52	6.94
GO242833_1	OLEA	5.62	4.77	5.75	5.64	5.82	6.06
GO242834_1	OLEA	8.13	5.26	8.21	8.14	8.51	7.6
GO242835_1	OLEA	5.43	5.76	5.51	5.68	5.53	5.38
GO242836_1	OLEA	7.88	4.92	5.16	4.78	5.11	5.26
GO242837_1	OLEA	6.99	8.54	6.05	6.63	7.21	6.11
GO242838_1	OLEA	8.04	7.69	7.88	8.06	8.27	7.36
GO242839_1	OLEA	5.88	6.19	6.05	6.17	5.71	6.31
GO242840_1	OLEA	4.58	4.45	4.57	4.46	4.53	5.04
GO242841_1	OLEA	5.72	4.71	5.84	5.88	6.49	5.09
GO242842_1	OLEA	4.86	4.35	5.01	5.95	4.68	5.7
GO242843_1	OLEA	6.57	5.5	6.68	6.6	6.34	6.52
GO242844_1	OLEA	4.4	5.85	4.73	4.68	4.32	4.75
GO242845_1	OLEA	10.35	12.59	8.94	11.61	9.66	10.77
GO242846_1	OLEA	4.27	5.22	4.07	4.46	4.2	4.07
GO242847_1	OLEA	7.23	7.55	7.43	7.32	7.73	6.99
GO242848_1	OLEA	4.94	6.41	4.71	4.76	4.84	4.49
GO242849_1	OLEA	4.16	4.25	4.15	4.09	3.99	3.88
GO242850_1	OLEA	6.02	6.88	6.15	6.69	7.61	5.33
GO242851_1	OLEA	7.81	8.24	11.59	11.55	11.54	11.7
GO242852_1	OLEA	5.07	5	4.46	4.5	4.63	4.65
GO242853_1	OLEA	6.55	5.7	6.74	6.86	6.95	6.53
GO242854_1	OLEA	4.88	5.72	4.73	4.66	4.81	4.86
GO242855_1	OLEA	4.89	3.82	4.79	4.61	4.78	4.45
GO242856_1	OLEA	4.22	4.18	4.19	4.31	4.41	4.1
GO242857_1	OLEA	14.66	14.12	14.65	14.5	14.64	14.72
GO242858_1	OLEA	5.68	7.33	5.08	5.26	5.71	4.87
GO242859_1	OLEA	6.15	4.62	5.99	5.86	5.65	6.25
GO242860_1	OLEA	6.93	5.4	6.56	7.17	7.43	5.43
GO242861_1	OLEA	8.74	5.51	8.67	9.15	9.13	8.18
GO242862_1	OLEA	4.15	6.51	4.79	4.38	4.13	3.88
GO242863_1	OLEA	11.81	12.37	11.63	10.85	11.38	11.29
GO242864_1	OLEA	5	4.97	5.03	5.06	5.2	4.87
GO242865_1	OLEA	4.53	4.82	4.43	4.51	5.03	4.44
GO242866_1	OLEA	5.74	4.64	4.9	5.85	5.63	5.29
GO242867_1	OLEA	3.75	3.92	3.86	3.83	3.73	3.73
GO242868_1	OLEA	8.02	7.11	8.19	8.56	8.76	8.01
GO242869_1	OLEA	11.99	11.97	11.28	11.94	11.69	11.49
GO242870_1	OLEA	3.82	3.9	3.75	3.9	4.78	3.74
GO242871_1	OLEA	8.17	7.37	8.48	8.4	8.63	8.33
GO242872_1	OLEA	4.51	4.7	4.26	4.37	4.43	3.71
GO242873_1	OLEA	6.9	6.94	6.7	6.84	7.29	5.23
GO242874_1	OLEA	4.62	8.98	4.2	4.08	4.28	4.14
GO242875_1	OLEA	5.2	5.93	5.58	5.84	6.09	5.43
GO242876_1	OLEA	6.75	9.21	6.89	6.74	6.71	6.03
GO242877_1	OLEA	5.18	4.3	5.28	5.52	5.3	5.66
GO242878_1	OLEA	4.78	5.32	4.52	4.71	4.49	5.08
GO242879_1	OLEA	4.01	4	4.23	4.46	4.11	4.31
GO242880_1	OLEA	4.24	4.25	3.9	3.91	4.03	3.92
GO242881_1	OLEA	5.88	5.89	5.73	5.62	5.19	5.72
GO242882_1	OLEA	5.15	5.64	5.55	5.27	5.57	5.64
GO242883_1	OLEA	5.61	5.87	5.57	5.72	5.58	5.41
GO242884_1	OLEA	4.26	5.77	4.35	4.14	4.69	4.26
GO242885_1	OLEA	6.27	6.12	5.69	6.5	5.73	6.5
GO242886_1	OLEA	6.93	7.74	6.82	7.18	7.47	5.13
GO242887_1	OLEA	6.8	7.65	7.2	7.62	7.83	5.68
GO242888_1	OLEA	3.56	4.4	3.72	3.77	3.72	3.75
GO242889_1	OLEA	6.78	6.97	6.84	6.84	7.35	5.65
GO242890_1	OLEA	5.9	7.19	5.74	6.03	5.86	5.42
GO242891_1	OLEA	4.73	4.74	5.04	4.76	4.84	5.14
GO242892_1	OLEA	6.5	5.01	6.19	6.22	6.16	5.94
GO242893_1	OLEA	15.19	15.42	14.03	14.95	14.23	15.02
GO242894_1	OLEA	5.35	5.91	5.29	5.24	5.12	5.45
GO242895_1	OLEA	7.68	6.41	8.12	8.28	8.42	7.87
GO242896_1	OLEA	4.77	7	4.79	4.61	4.48	4.59
GO242897_1	OLEA	7.34	5.5	7	7.83	7.83	6.94
GO242898_1	OLEA	4.63	5.74	4.7	5.05	4.87	4.59
[truncated: 52,617 more rows]
